# Supplementary material for: MIiSR: Molecular Interactions in Super-Resolution Imaging Enables the Analysis of Protein Interactions, Dynamics and Formation of Multi-protein Structures
Source: PLoS Comput Biol. 2015 Dec 11;11(12):e1004634. doi: 10.1371/journal.pcbi.1004634 (PMC4676698; doi:10.1371/journal.pcbi.1004634)
Supplement: S1 File — This zip-compressed archive contains the MIiSRconvert and MIiSR GUI’s, as well as stand-alone function for scripts for converting common super-resolution microscopy position files to Matlab-compatible matrices (fileConv.m), for cropping and filtering super-resolution microscopy position files (LoadCrop.m), and to perform the SAA (SAA2col.m, SAA3col.m), RDF and Ripley’s analysis (spatialStats.m), DBSCAN (DBSCAN.m), OPTICS (OPTICS.m) and hierarchal segmentation of the OPTICS plot (hierOPTICS.m) analyses described in this paper. In addition, stand-alone functions for Owen et al’s. Ripley’s H-function based image segmentation (Hsegment.m, [39]) and Sengupta et al’s. quantification of the number molecules in an RDF plot (RDFquant.m, [15]) have been included. All of these analyses can be performed using either 2D or 3D molecule position files. The use and dependencies of each function can be found in the header of each Matlab function. (ZIP) [file pcbi.1004634.s005.zip]

Archive with 34 entries (34 files):
- DBSCAN.m
- densityFilter.m
- fileConv.m
- help/conv01.jpg
- help/conv02.jpg
- help/conv03.jpg
- help/conv04.jpg
- help/conv05.jpg
- help/MIiSR01.jpg
- help/MIiSR02.jpg
- help/MIiSR03.jpg
- help/MIiSR04.jpg
- help/MIiSR05.jpg
- help/MIiSR06.jpg
- help/MIiSR07.jpg
- help/MIiSR08.jpg
- help/MIiSR09.jpg
- help/MIiSR10.jpg
- help/MIiSR11.jpg
- help/MIiSRconvertHelp.html
- help/MIiSRHelp.html
- help/MIiSRinfo.jpg
- hierOPTICS.m
- Hsegment.m
- LoadCrop.m
- MIiSR.fig
- MIiSR.m
- MIiSRconvert.fig
- MIiSRconvert.m
- OPTICS.m
- RDFquant.m
- SAA2col.m
- SAA3col.m
- spatialStats.m
