# Supplementary material for: MIiSR: Molecular Interactions in Super-Resolution Imaging Enables the Analysis of Protein Interactions, Dynamics and Formation of Multi-protein Structures
Source: PLoS Comput Biol. 2015 Dec 11;11(12):e1004634. doi: 10.1371/journal.pcbi.1004634 (PMC4676698; doi:10.1371/journal.pcbi.1004634)
Supplement: S1 File — This zip-compressed archive contains the MIiSRconvert and MIiSR GUI’s, as well as stand-alone function for scripts for converting common super-resolution microscopy position files to Matlab-compatible matrices (fileConv.m), for cropping and filtering super-resolution microscopy position files (LoadCrop.m), and to perform the SAA (SAA2col.m, SAA3col.m), RDF and Ripley’s analysis (spatialStats.m), DBSCAN (DBSCAN.m), OPTICS (OPTICS.m) and hierarchal segmentation of the OPTICS plot (hierOPTICS.m) analyses described in this paper. In addition, stand-alone functions for Owen et al’s. Ripley’s H-function based image segmentation (Hsegment.m, [39]) and Sengupta et al’s. quantification of the number molecules in an RDF plot (RDFquant.m, [15]) have been included. All of these analyses can be performed using either 2D or 3D molecule position files. The use and dependencies of each function can be found in the header of each Matlab function. (ZIP) [file pcbi.1004634.s005.zip › DBSCAN.m]

function [DBSCANmat, DBSCANtable, eps] = DBSCAN(CroppedPos, Ch1, k,Eps, plotClusters, fName)

%==========================================================================
%                              FUNCTION
% Performs DBSCAN analysis for cluster identification on molecule position
% file.
%
% Modified version of dbscan.m written by Michal Daszykowski,
% Department of Chemometrics, Institute of Chemistry, 
% The University of Silesia
% http://www.chemometria.us.edu.pl
%
%==========================================================================
%                             INPUT/OUTPUT
% Input: 
%   -CroppedPos: Position file produced by GSDLoadCrop
%   -Ch1: Which channel in CroppedPos to analyse
%   -k:minimum number of objects in a neighbourhood of an object (minimum
%      cluster size)
%   -Eps: neighbourhood radius, if not known avoid this parameter or put []
%   -plotClusters: generate an image with each cluster circled, 0 = no
%                  image, 1 = geneate image. Unclustered pixels in grey;
%                  clustered are colour-coded
%   -fName: name for saved images
%
% Output: 
%   -DBSCANmat: Structure containing:
%       -.k: k value entered by user
%       -.Eps: epsilon value used for analysis
%       -.Noise: x/y/z array of non-clustered (noise) molecules in the image
%       -.Cluster(ii): structure containing, where ii = cluster number:
%           -.Pos: x/y/z array of x/y/z positions of molecules in the
%                  cluster
%           -.edgePts: for 2D images, provides x/y coordinates of the
%                      bounding edge of the cluster; for 3D images provides
%                      vertice information for use with trisurf
%   -DBSCANtable - n x 5 table:
%       -Columns 1-3: x/y/z molecule positions
%       -Column 4: cluster ID number to which the molecule belongs. -1 =
%                  noise (unclustered) molecule
%       -Column 5: molecule type. core = 1, border = 0, noise/unclustered
%                  = -1)
%   -eps: Epsilon value used (either user-input 'Eps', or determined
%         automatically
%
%==========================================================================
%                             CITATION
%
% This script is provided as a supplemental material in:
%
%   Fabiana A. Caetano, Brennan S. Dirk, Joshua H.K. Tam, P. Craig 
%       Cavanagh, Maria Goiko, Stephen S.G. Ferguson, Stephen H. Pasternak,
%       Jimmy D. Dikeakos, John R. de Bruyn, Bryan Heit. MIiSR: Analysis of 
%		Molecular Interactions in Super-Resolution Imaging Enables the Study
%		of Protein Interactions, Dynamics and Formation of Multi-protein 
%		Structures. 2015 PLoS Computational Biology
% 
% Please reference this paper in any publications which use this script for 
% analysis.
%==========================================================================
%% Check inputs & load file
if nargin < 3
    edit ('DBSCAN.m');
    error ('DBSCAN must be called with at least 3 input variables.');
end

if ~(exist (CroppedPos, 'file'))
    error ('Input file is not in working directory');
end

load (CroppedPos);
if exist ('cropPos', 'var')
    allPos = cropPos;
    clear cropPos
end

if Ch1 > allPos.nCh
    error ('Ch1 value is greater than the number of available channels');
end

%Extract x/y/z
x = allPos.Ch(Ch1).Pos(:,1:3);
clear allPos;

isZ = max(x(:,3));

%remove z coords for 2D data
if ~isZ
    x(:,3) = [];
end

x2 = x; %preserve original x-variable

[m,n] = size(x); %array size

%Define epsilon, if needed
if nargin == 3 || isempty(Eps)
    Eps=((prod(max(x)-min(x))*k*gamma(.5*n+1))/(m*sqrt(pi.^n))).^(1/n);
end

%% Perform DBSCAN analysis
eps = Eps;
x=[[1:m]' x];
type=zeros(1,m);
no=1;
touched=zeros(m,1);

for i=1:m
    if touched(i)==0;
       ob=x(i,:);
       D=dist2(ob(2:n),x(:,2:n));
       ind=find(D<=Eps);
    
       if length(ind)>1 && length(ind)<k+1       
          type(i)=0;
          class(i)=0;
       end
       if length(ind)==1
          type(i)=-1;
          class(i)=-1;  
          touched(i)=1;
       end

       if length(ind)>=k+1; 
          type(i)=1;
          class(ind)=ones(length(ind),1)*max(no);
          
          while ~isempty(ind)
                ob=x(ind(1),:);
                touched(ind(1))=1;
                ind(1)=[];
                D=dist2(ob(2:n),x(:,2:n));
                i1=find(D<=Eps);
     
                if length(i1)>1
                   class(i1)=no;
                   if length(i1)>=k+1;
                      type(ob(1))=1;
                   else
                      type(ob(1))=0;
                   end

                   for i=1:length(i1)
                       if touched(i1(i))==0
                          touched(i1(i))=1;
                          ind=[ind i1(i)];   
                          class(i1(i))=no;
                       end                    
                   end
                end
          end
          no=no+1; 
       end
   end
end

i1=find(class==0);
class(i1)=-1;
type(i1)=-1;

%% Generate Output
DBSCANmat.k = k;
DBSCANmat.Eps = eps;
DBSCANmat.Noise = x2(class==-1,:);
if max(class) == -1
    display ('No clusters identified.');
else
    for ii=1:max(class)
        DBSCANmat.Cluster(ii).Pos = x2(class==ii,:);
        try
            if n == 2 %2D
                edgePts = convhull (DBSCANmat.Cluster(ii).Pos);
                DBSCANmat.Cluster(ii).edgePts = DBSCANmat.Cluster(ii).Pos(edgePts,:);
            else %3D
                DBSCANmat.Cluster(ii).edgePts = convhull (DBSCANmat.Cluster(ii).Pos);
            end
        catch
            DBSCANmat.Cluster(ii).edgePts = NaN;
        end
    end
end

if n == 2
    x2(:,3) = 0;
end

DBSCANtable(:,1:3) = x2;
DBSCANtable(:,4) = class;
DBSCANtable(:,5) = type;

%% Plot image
if plotClusters && max(class) == -1
    h = figure(1);
    scatter (DBSCANmat.Noise(:,2), DBSCANmat.Noise(:,2), 1, [0.2 0.2 0.2]);
    axis ('equal'); 
    title (['DBSCAN, no clusters detected. k = ' num2str(k), ', ' char(949) ' = ' num2str(Eps)]);
    saveas (figure(1), ['DBSCAN - ' fName '.fig']);
    close (h);
elseif plotClusters
    clustercols = lines(max(class));
    h = figure(1);
    scatter (DBSCANmat.Noise(:,2), DBSCANmat.Noise(:,2), 1, [0.2 0.2 0.2]);
    hold on
    for ii=1:max(class)
        scatter(DBSCANmat.Cluster(ii).Pos(:,2), DBSCANmat.Cluster(ii).Pos(:,1), 1, clustercols(ii,:));
    end
    axis ('equal');
    title (['DBSCAN, ' num2str(max(class)) ' clusters detected. k = ' num2str(k), ', ' char(949) ' = ' num2str(Eps)]);
    hold off
    saveas (figure(1), ['DBSCAN - ' fName '.fig']);
    close (h);
end %end plotting

end


%% Sub-functions
function [D]=dist2(i,x)

% function: [D]=dist2(i,x)
%
% Calculates the Euclidean distances between the i-th object and all objects in x	 

[m,n]=size(x);
D=sqrt(sum((((ones(m,1)*i)-x).^2)'));

if n==1
   D=abs((ones(m,1)*i-x))';
end

end % end dist2
