# Supplementary material for: MIiSR: Molecular Interactions in Super-Resolution Imaging Enables the Analysis of Protein Interactions, Dynamics and Formation of Multi-protein Structures
Source: PLoS Comput Biol. 2015 Dec 11;11(12):e1004634. doi: 10.1371/journal.pcbi.1004634 (PMC4676698; doi:10.1371/journal.pcbi.1004634)
Supplement: S1 File — This zip-compressed archive contains the MIiSRconvert and MIiSR GUI’s, as well as stand-alone function for scripts for converting common super-resolution microscopy position files to Matlab-compatible matrices (fileConv.m), for cropping and filtering super-resolution microscopy position files (LoadCrop.m), and to perform the SAA (SAA2col.m, SAA3col.m), RDF and Ripley’s analysis (spatialStats.m), DBSCAN (DBSCAN.m), OPTICS (OPTICS.m) and hierarchal segmentation of the OPTICS plot (hierOPTICS.m) analyses described in this paper. In addition, stand-alone functions for Owen et al’s. Ripley’s H-function based image segmentation (Hsegment.m, [39]) and Sengupta et al’s. quantification of the number molecules in an RDF plot (RDFquant.m, [15]) have been included. All of these analyses can be performed using either 2D or 3D molecule position files. The use and dependencies of each function can be found in the header of each Matlab function. (ZIP) [file pcbi.1004634.s005.zip › densityFilter.m]

function densityFilter (CroppedPos, Conditions)

%==========================================================================
%                              FUNCTION
% This function to "de-speckle" GSD images by removing points which have 
% fewer than x * StDev neighbours relative to the image mean, looking in a 
% neighbourhood with a radius of Conditions.distFilt. This filtering is 
% useful for aiding DBSCAN and OPTICS analysis in the identification of 
% clusters within samples containing a large portion of unclustered 
% molecules.
%
%==========================================================================
%                              CAUTION
%   This script removes molecules located in regions of the image which
%   have low molecular density relative to the image average. Because this
%   filtering is not applied equally across the image, the use of this 
%   function should be strictly limited to pre-filtering of images prior to
%   DBSCAN and OPTICS segmentation. Data sets filtered with this function
%   should not be used for SAA, Cross-Correlation, Cross-Ripley's, or any 
%   other form quantitative analysis.
%
%==========================================================================
%                             INPUT/OUTPUT
% Inputs:
%   -CroppedPos = Position/intensity file produced by LoadCrop
%   -Conditions = Structure to set the varying analysis criteria:
%       -.distFilt: radius of local region or core distance used for 
%                   density calculations (in nm)
%       -.fMode: filter mode.  1 = filter on local density,  with the 
%                radius of the local area set t fistFilt (in nm) 2 = filter
%                on core distance, defined as the distance from each 
%                particle to the distFilt nearest molecule
%       -Ch1Filt = standard deviations below median density at which 
%               Channel 1 points are removed. [] = no filter
%       -.Ch2Filt = standard deviations below median density at which 
%               Channel 2 points are removed. [] = no filter
%       .Ch3Filt = standard deviations below median density at which 
%               Channel 3 points are removed. [] = no filter
%       -.saveTIFF = save TIFF-formatted filtered image. 0 = not saved, 1 =
%                    saved.
%
%  *** If Conditions is not called in the input, the following input values
%  are used (which will result in no filtering):

if (nargin == 1)
    display ('Using in-file conditions');
    Conditions.distFilt = 200; 
    Conditions.fMode = 1; 
    Conditions.Ch1Filt = [];
    Conditions.Ch2Filt = [];
    Conditions.Ch3Filt = [];
    Conditions.saveTIFF = 0;
end


% Outputs:
%   -Saves filtered .mat file, as ['Filtered - ' OrignoalFileName.mat] &
%    TIFF
%
%==========================================================================
%                             CITATION
%
% This script is provided as a supplemental material in:
%
%   Fabiana A. Caetano, Brennan S. Dirk, Joshua H.K. Tam, P. Craig 
%       Cavanagh, Maria Goiko, Stephen S.G. Ferguson, Stephen H. Pasternak,
%       Jimmy D. Dikeakos, John R. de Bruyn, Bryan Heit. MIiSR: Analysis of 
%		Molecular Interactions in Super-Resolution Imaging Enables the Study
%		of Protein Interactions, Dynamics and Formation of Multi-protein 
%		Structures. 2015. PLoS Computational Biology
% 
% Please reference this paper in any publications which use this script for 
% analysis.
%==========================================================================

%% Check Inputs
if nargin ~= 1 && nargin ~= 2
    open('GSDdensity.m');
    error ('Function must have 1 or 2 inputs');
end


if Conditions.fMode ~= 1 && Conditions.fMode ~= 2
    error ('Filter Mode must be either 1 (density) or 2 (core-distance)');
end

if Conditions.fMode == 2 && Conditions.distFilt < 1
    error ('Filtering in core-distance mode requires an integer entry > 1.');
end

if Conditions.fMode == 1
    Conditions.distFilt = ceil (Conditions.distFilt);
end

%Prepare for parallel processing
openPool = 0;
poolInfo = gcp('nocreate');

if isempty(poolInfo) && (nCores ~= 1) %if no pool is open & parallel processing is selected
    openPool = 1;
    if (nCores == 0)
        parpool; %open default settings
    else
        parpool (nCores); %open set number of cores
    end
end

%load
load (CroppedPos);
if exist ('allPos', 'var')
    cropPos = allPos;
    clear allPos
    cropRange = [];
else
    cropRange = cropPos.cropRange;
end

nCh = cropPos.nCh;
tCond = cropPos.Conditions;

%load all channels (upto 3)
Ch1 = cropPos.Ch(1).Pos;
if nCh > 1
    Ch2 = cropPos.Ch(2).Pos;
end
if nCh == 3
    Ch3 = cropPos.Ch(3).Pos;
end

clear cropPos

%% Process for density
if ~isempty(Conditions.Ch1Filt)
    [cropPos.Ch(1).Pos, cropPos.MedDen(1)] =  filterForDenisty (Ch1, Conditions.fMode, Conditions.Ch1Filt, Conditions.distFilt);
else
    cropPos.Ch(1).Pos = Ch1;
end
clear Ch1

if nCh > 1 
    if ~isempty(Conditions.Ch2Filt)
        [cropPos.Ch(2).Pos, cropPos.MedDen(2)] =  filterForDenisty (Ch2, Conditions.fMode, Conditions.Ch2Filt, Conditions.distFilt);
    else
        cropPos.Ch(2).Pos = Ch2;
    end
    clear Ch2
end

if nCh == 3 
    if ~isempty(Conditions.Ch3Filt)
        [cropPos.Ch(3).Pos, cropPos.MedDen(3)] =  filterForDenisty (Ch3, Conditions.fMode, Conditions.Ch3Filt, Conditions.distFilt);
    else
        cropPos.Ch(3).Pos = Ch3;
    end
    clear Ch3
end

%% Save data to new output file
cropPos.nCh = nCh;
cropPos.cropRange = cropRange;
cropPos.Conditions = tCond;
cropPos.Conditions.distFilt = Conditions.distFilt;
cropPos.Conditions.fMode = Conditions.fMode; 
cropPos.Conditions.Ch1Filt = Conditions.Ch1Filt;
cropPos.Conditions.Ch2Filt = Conditions.Ch2Filt;
cropPos.Conditions.Ch3Filt = Conditions.Ch3Filt;
cropPos.Conditions.saveTIFF = Conditions.saveTIFF;

s = max(strfind(CroppedPos, '.'));
CroppedPos(s:end) = []; %remove extension

cropPos.OrigonalFile = CroppedPos;
save (['Filtered - ' CroppedPos], 'cropPos');

%save filtered tiff
if Conditions.saveTIFF 
    for ii=1:nCh
        maxX(ii) = max(cropPos.Ch(ii).Pos(:,1));
        maxY(ii) = max(cropPos.Ch(ii).Pos(:,2));
    end
    maxX = ceil((max(maxX))/Conditions.ImScale)+1; %set x-image size
    maxY = ceil((max(maxY))/Conditions.ImScale)+1; %set y-image size

    if nCh == 1
        cropTIFF = zeros(maxX, maxY, 1);
    else
        cropTIFF = zeros(maxX, maxY, 3);
    end

    for ii=1:nCh
        tmpPos = ceil(cropPos.Ch(ii).Pos(:,1:2)./Conditions.ImScale);
        for jj=1:length(tmpPos) 
            cropTIFF(tmpPos(jj,1), tmpPos(jj,2),ii) = cropTIFF(tmpPos(jj,1), tmpPos(jj,2),ii) + 1;
        end
        maxI(ii) = max(max(cropTIFF(:,:,ii)));
    end

    if max(maxI)>65535 %if more than 16-bit
        for ii = 1:nFiles
            if maxI(ii)>65535
                cropTIFF(:,:,ii) = (cropTIFF(:,:,ii)./maxI(ii)).*65535; %rescale image
            end
        end
    end

    cropTIFF = uint16(cropTIFF);

    imwrite (cropTIFF, ['Filtered - ' CroppedPos], 'TIFF');
end %end save TIFF

%% Clean-up
if openPool == 1 %close pool of opened by function
    delete (gcp);
end

end %end main function


%% Sub-Functions
function [outMat, MedDen] = filterForDenisty (inMat, fMode, StDev, distFilt)
    m = size(inMat,1);
    nPart = zeros(m,1); %number of particles

    if fMode == 1
        parfor ii=1:m
            tPos = inMat(:,1:3);
            tPos(ii,:) = []; %eliminate self-position
            D = sqrt((tPos(:,1)-inMat(ii,1)).^2 + (tPos(:,2)-inMat(ii,2)).^2 + (tPos(:,3)-inMat(ii,3)).^2);
            nPart(ii) = sum(D<=distFilt);
        end

    else
        parfor ii=1:m
            tPos = inMat(:,1:3);
            tPos(ii,:) = []; %eliminate self-position
            D = sqrt((tPos(:,1)-inMat(ii,1)).^2 + (tPos(:,2)-inMat(ii,2)).^2 + (tPos(:,3)-inMat(ii,3)).^2);
            nPart(ii) = D(distFilt);
        end
    end

    % Filter Data
    MedDen = median(nPart);
    dSTD = std(nPart);
    cutOff = MedDen + (dSTD*StDev);

    if fMode == 1
        outMat = inMat(nPart >= cutOff,:);
    else
        outMat = inMat(nPart <= cutOff,:);
    end

    if fMode == 1
        MedDen = MedDen/(pi()*distFilt^2);
    else
        MedDen = NaN;
    end

end %end function
