# Supplementary material for: MIiSR: Molecular Interactions in Super-Resolution Imaging Enables the Analysis of Protein Interactions, Dynamics and Formation of Multi-protein Structures
Source: PLoS Comput Biol. 2015 Dec 11;11(12):e1004634. doi: 10.1371/journal.pcbi.1004634 (PMC4676698; doi:10.1371/journal.pcbi.1004634)
Supplement: S1 File — This zip-compressed archive contains the MIiSRconvert and MIiSR GUI’s, as well as stand-alone function for scripts for converting common super-resolution microscopy position files to Matlab-compatible matrices (fileConv.m), for cropping and filtering super-resolution microscopy position files (LoadCrop.m), and to perform the SAA (SAA2col.m, SAA3col.m), RDF and Ripley’s analysis (spatialStats.m), DBSCAN (DBSCAN.m), OPTICS (OPTICS.m) and hierarchal segmentation of the OPTICS plot (hierOPTICS.m) analyses described in this paper. In addition, stand-alone functions for Owen et al’s. Ripley’s H-function based image segmentation (Hsegment.m, [39]) and Sengupta et al’s. quantification of the number molecules in an RDF plot (RDFquant.m, [15]) have been included. All of these analyses can be performed using either 2D or 3D molecule position files. The use and dependencies of each function can be found in the header of each Matlab function. (ZIP) [file pcbi.1004634.s005.zip › fileConv.m]

function fileConv (inputFile, binSize, Conditions)

%==========================================================================
%                              FUNCTION
% Function convert particle position tables into a matlab-compatible matrix
%
% binSize's of 8000-10,000 are best.
%
%==========================================================================
%                             INPUT/OUTPUT
% Inputs:
%   -inputFile - ASCII file to process
%   -binSize - number of points to process between hard-drive writes.
%              Recommended 8000-10,000.
%   -iFilter - filter based on intensity (# photons)
%   -Conditions - a structure containing:
%       -.iFilter - intensity filter; removes pixels with fewer than
%                   .iFilter photons. Set to 0 to prevent intensity 
%                   filtering.
%       -.cropRange - range (in nm) of image to keep; outside of range is
%                    cropped.  Structured [xmin, xmax, ymin, ymax].  [] = no
%                    cropping
%       -.Scale - pixels -> nm conversion factor.  QuickPALM data is
%                 usually pre-scaled, so this is usually set to 1.
%       -.iScale - value to multiply intensity data in table to convert to
%                  photons
%       -.dataType - type of data table to convert:
%           -1: QuckPALM format
%           -2: Leica GSDR format
%           -3: Tab-delineated X/Y coordinates
%           -4: Tab-delineated X/Y/Intensity coordinates
%           -5: Tab-delineated X/Y/Z coordinates
%           -6: Tab-delineated X/Y/Z/Intensity coordinates
%           -7: Zeiss ELYRA PS1 (*.txt)
%
% Output: a .mat file with the same pre-'.ascii' prefix as the input file, 
%         same data passed to outputMatrix variable if required. Saved with
%         the following columns:
%           -Col 1-3: X/Y/Z coordinates, in nm
%           -Col 4: Precision, in photons (column 2 in quickPALM output)
%           -Col 5: Precision, in nm
%
%==========================================================================
%                       NOTES & DEPENDENCIES
%
%   1) Can be called using only first two options, for a straight
%         conversion without filtering.
%
%   2)  Not parallelized, to allow for use in parfor loops.
%
%   3) Precision is approximated using the formula  p = 200/sqrt(photons),
%     as per www.leica-microsystems.com/fileadmin/downloads/Leica%20SR%20GSD/Application%20Notes/Leica_SR_GSD-ApplicationNote_en.pdf
%
%==========================================================================
%                             CITATION
%
% This script is provided as a supplemental material in:
%
%   Fabiana A. Caetano, Brennan S. Dirk, Joshua H.K. Tam, P. Craig 
%       Cavanagh, Maria Goiko, Stephen S.G. Ferguson, Stephen H. Pasternak,
%       Jimmy D. Dikeakos, John R. de Bruyn, Bryan Heit. MIiSR: Analysis of 
%		Molecular Interactions in Super-Resolution Imaging Enables the Study
%		of Protein Interactions, Dynamics and Formation of Multi-protein 
%		Structures. 2015.  PLoS Computational Biology
% 
% Please reference this paper in any publications which use this script for 
% analysis.
%==========================================================================

%% Pre-processing
if nargin == 2
    Conditions.Scale = 1;
    Conditions.iFilter = 0;
    Conditions.cropRange = [];
    Conditions.iScale = 1;
    Conditions.dataType = 1;
elseif nargin ~= 3
    error ('fileConv must be called with 2 or 3 input variables.');
end


fID = fopen (inputFile, 'r');

%prepare output file
outputFile = char(inputFile);
pd = max(strfind(outputFile, '.'));
outputFile(pd:end) = [];
outputFile = [outputFile '.mat'];
firstSave = 1;

tMat = fgetl(fID); %ignore first line
endFile = true;
tPos = 0;

%% Load/convert file
display (' ');
display (['Convering ' inputFile '.']);
if Conditions.dataType ~= 2
    while endFile
        fPos = 1;
        tPos = tPos+1;
        %outMat = zeros(binSize,15); %pre-allocate for speed
        while endFile && rem(fPos, binSize+1)
            tMat = fgetl(fID);
            if tMat ~= -1 %end of file
                tMat = rtext(char(tMat), '\t', '', '', 'textsource');
                outMat(fPos,:) = cell2mat(tMat);
                fPos = fPos + 1;
            else
                outMat(fPos:end,:) = []; %remove empty indicies
                endFile = false;
            end
        end %end inner while
        %saveData
        if firstSave
            save  (outputFile, 'outMat', '-v7.3');
            matObj = matfile(outputFile, 'Writable',true);
            firstSave = 0;
        elseif endFile
            matObj.outMat(end+1:end+length(outMat),:) = outMat;
        else %if end of process
            matObj.outMat(end+1:end+length(outMat),:) = outMat;
        end

    end %end outer while
else
    while endFile
        fPos = 1;
        tPos = tPos+1;
        outMat = zeros(binSize,9); %pre-allocate for speed
        while endFile && rem(fPos, binSize+1)
            tMat = fgetl(fID);
            if tMat ~= -1 %end of file
                tMat = rtext(tMat, ',', '', '', 'textsource');
                outMat(fPos,:) = cell2mat(tMat);
                fPos = fPos + 1;
            else
                outMat(fPos:end,:) = []; %remove empty indicies
                endFile = false;
            end
        end %end inner while
        %saveData
        if firstSave
            save  (outputFile, 'outMat', '-v7.3');
            matObj = matfile(outputFile, 'Writable',true);
            firstSave = 0;
        elseif endFile
            matObj.outMat(end+1:end+binSize,1:9) = outMat;
        else %if end of process
            matObj.outMat(end+1:end+length(outMat),1:9) = outMat;
        end

    end %end outer while
    
end
fclose(fID);
clear tMat endFile fID firstSave fPos matObj pd tPos

%% Reformat File
load (outputFile);
if Conditions.dataType == 1
    tMat(:,1:3) = outMat(:,5:7); %x/y/z positions, pre-scaled
    tMat(:,4) = outMat(:,2); %intensity, in # photons
    tMat(:,5) = 0;
elseif Conditions.dataType == 2
    tMat(:,1:2) = outMat(:,4:5); %x/y positions
    tMat(:,3) = outMat(:,7); %z positions
    tMat(:,4) = outMat(:,6); %intensity, in # photons
    tMat(:,5) = 0;
elseif Conditions.dataType == 3
    tMat(:,1:2) = outMat(:,1:2); %x/y positions
    tMat(:,3) = 0; %z positions
    tMat(:,4) = 0; %intensity, in # photons
    tMat(:,5) = 0;
elseif Conditions.dataType == 4
    tMat(:,1:2) = outMat(:,1:2); %x/y positions
    tMat(:,3) = 0; %z positions
    tMat(:,4) = outMat(:,3); %intensity, in # photons
    tMat(:,5) = 0;
elseif Conditions.dataType == 5
    tMat(:,1:3) = outMat(:,1:3); %x/y/z positions
    tMat(:,4) = outMat(:,3); %intensity, in # photons
    tMat(:,5) = 0;
elseif Conditions.dataType == 6 %Conditions.dataType == 6
    tMat(:,1:4) = outMat(:,1:4); %x/y/z/intensity positions
    tMat(:,5) = 0;
else
	tMat(:,1:2) = outMat(:,5:6); %x/y positions
    tMat(:,3) = 0; %z positions
    tMat(:,4) = outMat(:,8); %intensity, in # photons
    tMat(:,5) = outMat(:,7); %precission
end
    
%Scaling 
tMat(:,1:3) = tMat(:,1:3).*Conditions.Scale; %scale x/y/z
if Conditions.dataType ~= 7 %ignore Zeiss data, as is pre-scaled
    tMat(:,4) = tMat(:,4).*Conditions.iScale; %convert intensity to photons
    if max(tMat(:,5)) == 0
        tMat(:,5) = 200./sqrt(tMat(:,4)); %calculate precision
    end
end

outMat = tMat;
clear tMat

%intensity filter, if required
if Conditions.iFilter
    outMat = outMat(outMat(:,4) >= Conditions.iFilter,:);
end

%crop image, if required
if ~isempty(Conditions.cropRange)
    outMat = outMat(outMat(:,1) >= Conditions.cropRange(1) & outMat(:,1) <= Conditions.cropRange(2) & outMat(:,2) >= Conditions.cropRange(3) & outMat(:,2) <= Conditions.cropRange(4),:);
end

%% Output & Cleanup
save  (outputFile, 'outMat', '-v7.3');
clear outMat
end % end main function
    
function      [data, result]= rtext(text, delimiter, comment, quotes, options)

% Read input from file, derived from readtext.m, available from: 
%         www.mathworks.com/matlabcentral/fileexchange/10946-readtext

	
	% Read (or set to default) the input arguments.
	if((nargin < 1) || ~ischar(text))		% Is there a file name?
		error('First argument must be the source!'); 
	end
	opts.delimiter=		',';									% Default delimiter value.
	opts.comment=		'';										% Default comment value.
	opts.quotes=		'';										% Default quotes value.
	opts.file=			true;									% Default is file name in source.
	opts.format=		'mixed';								% Default format value.
	opts.op_empty=		[];										% Ignore empties. 
	opts.fname=			'text';
	if(nargin >= 2), opts.delimiter=	delimiter;		end
	if(nargin >= 3), opts.comment=		comment;		end
	if(nargin >= 4), opts.quotes=		quotes;			end
	if(nargin >= 5), options=			options;
	else			 options=			'';
	end
	
	if    (~ischar(opts.delimiter) || isempty(opts.delimiter))
		error('Argument ''delimiter'' must be a non-empty string.');
	elseif(~ischar(opts.comment)   || (length(opts.comment) > 1))
		error('Argument ''comment'' must be a string of maximum one character.');
	elseif(~ischar(opts.quotes)    || (length(opts.quotes) > 2))
		error('Argument ''quotes'' must be a string of maximum two characters.');
	elseif(~ischar(options)   )
		error('Argument ''options'' must be a string.');
	end
	mywaitbar=			@emptywaitbar;							% Default is using no waitbar ...
	th=					[];										% ... so empty waitbar handle.
	options=			lower(options);
	if(~isempty(strfind(options, 'textsource'))),	opts.file= false;			end
	if(~isempty(strfind(options, 'numeric'))),		opts.format= 'numeric';		end
	if(~isempty(strfind(options, 'textual'))),		opts.format= 'textual';		end
	if(~isempty(strfind(options, 'empty2zero'))),	opts.op_empty= 0;	% Replace by zero
	elseif(strcmp(opts.format, 'numeric') || ~isempty(strfind(options, 'empty2nan')))
													opts.op_empty= NaN;	% Replace by NaN.
	end
	if(strcmp(opts.format, 'textual')), opts.op_empty= num2str(opts.op_empty);	end	% Textual 'empty'.
	
	% Set the default return values.
	result.min=		Inf;
	result.max=		0;
	result.quote=	0;
	
	% Read the file.
	if(opts.file)
		opts.fname=		text;
		[fid, errmess]=	fopen(text, 'r');							% Open the file.
		if(fid < 0), error(['Trying to open ''' opts.fname ''': ' errmess]); end
		text=			transpose(fread(fid, 'uchar=>char'));		% Read the file.
		fclose(fid);												% Close the file.
	end
	
	if(~isempty(strfind(options, 'usewaitbar')))
		mywaitbar=		@waitbar;
		th= 			mywaitbar(0, '(readtext) Initialising...');% Show waitbar.
		set(findall(th, '-property', 'Interpreter'), 'Interpreter', 'none');% No (La)TeX formatting. 
	end
	
	% Clean up the text.
	eol=			char(10);									% Using unix-style eol. 
	text=			strrep(text, [char(13) char(10)], eol);		% Replace Windows-style eol.
	text=			strrep(text, char(13), eol);				% Replace MacClassic-style eol.
	if(~isempty(opts.comment))									% Remove comments.
		text=	regexprep(text, ['^\' opts.comment '[^' eol ']*' eol], '');	% Remove entire commented lines. 
		text=	regexprep(text, [ '\' opts.comment '[^' eol ']*'], '');		% Remove commented line endings. 
	end
	if(isempty(text) || text(end) ~= eol),	text= [text eol];	end	% End string with eol, if none.
	
	% Find column and row dividers.
	opts.delimiter=		strrep(opts.delimiter, '\t', char( 9));	% Convert to one char, quicker?
	opts.delimiter=		strrep(opts.delimiter, '\n', char(10));
	opts.delimiter=		strrep(opts.delimiter, '\r', char(13));
	opts.delimiter=		strrep(opts.delimiter, '\f', char(12));
	opts.delimiter=		strrep(opts.delimiter, [char(13) char(10)], eol);% Replace Windows-style eol.
	opts.delimiter=		strrep(opts.delimiter, char(13), eol);	% Replace MacClassic-style eol.
	if(1 == length(opts.delimiter))								% Find column dividers quickly.
		delimS=		find((text == opts.delimiter) | (text == eol));
		delimE=		delimS;
	elseif(isempty(regexp(opts.delimiter, '[\+\*\?\|\[\^\$<>\.\\]', 'once'))) % Find them rather quickly.
		delimS=		strfind(text, opts.delimiter);
		eols=		find(text == eol);
		delimE=		union(eols, delimS + length(opts.delimiter) - 1);
		delimS=		union(eols, delimS);
	else														% Find them with regexp.
		[delimS, delimE]=	regexp(text, [opts.delimiter '|' eol]);
	end
	divRow=			[0, find(text == eol)];						% Find row dividers+last.
	
	% Keep quoted text together.
	if(~isempty(opts.quotes))									% Should we look for quotes?
		if((length(opts.quotes) == 1) || (opts.quotes(1) == opts.quotes(2)))	% Opening char == ending.
			exclE=			find(text == opts.quotes(1));
			exclS=			exclE(1:2:end);
			exclE=			exclE(2:2:end);
		else													% Opening char ~= closing.
			exclS=			find(text == opts.quotes(1));
			exclE=			find(text == opts.quotes(2));
		end
		if((length(exclS) ~= length(exclE)) || any(exclS > exclE))
			close(th);											% Close waitbar or it'll linger.
			error('Opening and closing quotes don''t match in %s.', opts.fname); 
		elseif(~isempty(exclS))									% We do have quoted text.
			mywaitbar(0, th, '(readtext) Doing quotes...');		% Inform user.
			r=		1;
			rEnd=	length(exclS);
			n=		1;
			nEnd=	length(delimS);
			result.quote=	rEnd;
			exclS(end+1)=	0;	% This and next lines are needed in cases with only one quote in text.
			exclE(end+1)=	0;
			while((n <= nEnd) && (r <= rEnd)) % "Remove" delimiters and newlines within quotes.
				while((r <= rEnd) && (delimS(n) > exclE(r))), r= r+1;	end	% Next end-quote after newline.
				while((n <= nEnd) && (delimS(n) < exclS(r))), n= n+1;	end	% Next newline after strart-quote.
				while((n <= nEnd) && (delimS(n) >= exclS(r)) && (delimS(n) <= exclE(r)))
					delimS(n)=	0;											% Newlines inside quote. 
					n=			n+1;
				end
				mywaitbar(n/nEnd);								% Update waitbar.
			end
			mywaitbar(1);
			delimE=	delimE(delimS > 0);
			delimS=	delimS(delimS > 0);
		end
	end
	delimS=		delimS-1;										% Last char before delimiter.
	delimE=		[1 delimE(1:end-1)+1];							% First char after delimiter.
	
	% Do the stuff: convert text to cell (and maybe numeric) array.
	mywaitbar(0, th, sprintf('(readtext) Processing ''%s''...', opts.fname));
	r=				1;
	c=				1;											% Presize data to optimise speed.
	data=			cell(length(divRow), ceil(length(delimS)/(length(divRow)-1)));
	nums=			zeros(size(data));							% Presize nums to optimise speed.
	nEnd=			length(delimS);								% Prepare for a waitbar.
	istextual=		strcmp(opts.format, 'textual');
	for n=1:nEnd
		temp= 			strtrim(text(delimE(n):delimS(n)));		% Textual item.
		data{r, c}= 	temp;									% Textual item.
		if(~istextual)
			lenT=			length(temp);
			if(lenT > 0)
				% Try to get 123, 123i, 123i + 45, or 123i - 45
				[a, count, errmsg, nextindex]=	sscanf(temp, '%f %1[ij] %1[+-] %f', 4);
				if(isempty(errmsg) && (nextindex > lenT))
					if    (count == 1),			nums(r, c)=		a;
					elseif(count == 2),			nums(r, c)=		a(1)*i;
					elseif(count == 4),			nums(r, c)=		a(1)*i + (44 - a(3))*a(4);
					else						nums(r, c)=		NaN;
					end
				elseif(regexpi(temp, '[^0-9eij \.\+\-]', 'once'))	% Remove non-numbers.
					nums(r, c)=		NaN;
				else
					nums(r, c)= 	s2n(temp, lenT);			% Some other kind of complex number.
				end
			else			nums(r, c)=	NaN;
			end
		end
		if(text(delimS(n)+1) == eol)							% Next row.
			result.min=		min(result.min, c);					% Find shortest row.
			result.max=		max(result.max, c);					% Find longest row.
			r=				r+1;
			c=				0;
			if(bitand(r, 15) == 0), mywaitbar(n/nEnd);	end		% Update waitbar.
		end
		c=				c+1;
	end
	
	% Clean up the conversion and do the result statistics.
	mywaitbar(0, th, '(readtext) Cleaning up...');				% Inform user.
	data=				data(1:(r-1), 1:result.max);			% In case we started off to big.
	if(~strcmp(opts.format, 'textual')), nums= nums(1:(r-1), 1:result.max);	end		% In case we started off to big.
	if(all(cellfun('isempty', data)))
		data= 			{};
		r=				1;
		result.min=		0;
		result.max=		0;
	else
		while((size(data, 2) > 1) && all(cellfun('isempty', data(end, :))))	% Remove empty last lines. 
			data=	data(1:end-1, :); 
			nums=	nums(1:end-1, :); 
			r=		r-1;
		end 
		while((size(data, 1) > 1) && all(cellfun('isempty', data(:, end))))	% Remove empty last columns. 
			data=	data(:, 1:end-1); 
			nums=	nums(:, 1:end-1); 
			c=		c-1;
		end 
	end
	result.rows=		r-1;
	empties=			cellfun('isempty', data);				% Find empty items.
	result.emptyMask=	empties;
	if(strcmp(opts.format, 'textual'))
		result.numberMask=	repmat(false, size(data));			% No numbers, all strings.
		result.stringMask=	~empties;							% No numbers, all strings.
		data(empties)=		{opts.op_empty};					% Set correct empty value.
	else
		if(isempty(data)),	result.numberMask=	[];
		else				result.numberMask=	~(isnan(nums) & ~strcmp(data, 'NaN'));	% What converted well.
		end
		if(strcmp(opts.format, 'numeric'))
			nums(empties)=		opts.op_empty;					% Set correct empty value.
			data=				nums;							% Return the numeric array.
			result.stringMask=	~(empties | result.numberMask);	% Didn't convert well: so strs.
		else
			data(result.numberMask)= num2cell(nums(result.numberMask));	% Copy back numerics.
			data(empties)=		{opts.op_empty};						% Set correct empty value.
			result.stringMask=	cellfun('isclass', data, 'char');	% Well, the strings.
		end
	end
	result.empty=		sum(result.emptyMask(:));				% Count empties.
	result.numberMask=	result.numberMask & ~result.emptyMask;	% Empties don't count.
	result.number=		sum(result.numberMask(:));				% Count numbers.
	result.stringMask=	result.stringMask & ~result.emptyMask;	% Empties don't count.
	result.string=		sum(result.stringMask(:));				% Count strings.
	
 	close(th);													% Removing the waitbar. 
end


function x= s2n(s, lenS)
	x=		NaN;

	% Try to get 123 + 23i or 123 - 23i
	[a,count,errmsg,nextindex] = sscanf(s,'%f %1[+-] %f %1[ij]',4);
	if(isempty(errmsg) && (nextindex > lenS))
		if(count == 4),				x=		a(1) + (44 - a(2))*a(3)*i;
		end
		return
	end

	% Try to get i, i + 45, or i - 45
	[a,count,errmsg,nextindex] = sscanf(s,'%1[ij] %1[+-] %f',3);
	if(isempty(errmsg) && (nextindex > lenS))
		if(count == 1),				x=		i;
		elseif(count == 3),			x=		i + (44 - a(2))*a(3);
		end
		return
	end

	% Try to get 123 + i or 123 - i
	[a,count,errmsg,nextindex] = sscanf(s,'%f %1[+-] %1[ij]',3);
	if(isempty(errmsg) && (nextindex > lenS))
		if(count == 1),				x=		a(1);
		elseif(count == 3),			x=		a(1) + (44 - a(2))*i;
		end
		return
	end

	% Try to get -i, -i + 45, or -i - 45
	[a,count,errmsg,nextindex] = sscanf(s,'%1[+-] %1[ij] %1[+-] %f',4);
	if(isempty(errmsg) && (nextindex > lenS))
		if(count == 2),				x=		(44 - a(1))*i;
		elseif(count == 4),			x=		(44 - a(1))*i + (44 - a(3))*a(4);
		end
		return
	end

	% Try to get 123 + 23*i or 123 - 23*i
	[a,count,errmsg,nextindex] = sscanf(s,'%f %1[+-] %f %1[*] %1[ij]',5);
	if(isempty(errmsg) && (nextindex > lenS))
		if(count == 5),				x=		a(1) + (44 - a(2))*a(3)*i;
		end
		return
	end

	% Try to get 123*i, 123*i + 45, or 123*i - 45
	[a,count,errmsg,nextindex] = sscanf(s,'%f %1[*] %1[ij] %1[+-] %f',5);
	if(isempty(errmsg) && (nextindex > lenS))
		if(count == 1),				x=		a;
		elseif(count == 3),			x=		a(1)*i;
		elseif(count == 5),			x=		a(1)*i + (44 - a(4))*a(5);
		end
		return
	end

	% Try to get i*123 + 45 or i*123 - 45
	[a,count,errmsg,nextindex] = sscanf(s,'%1[ij] %1[*] %f %1[+-] %f',5);
	if(isempty(errmsg) && (nextindex > lenS))
		if(count == 1),				x=		i;
		elseif(count == 3),			x=		i*a(3);
		elseif(count == 5),			x=		i*a(3) + (44 - a(4))*a(5);
		end
		return
	end

	% Try to get -i*123 + 45 or -i*123 - 45
	[a,count,errmsg,nextindex] = sscanf(s,'%1[+-] %1[ij] %1[*] %f %1[+-] %f',6);
	if(isempty(errmsg) && (nextindex > lenS))
		if(count == 2),				x=		(44 - a(1))*i;
		elseif(count == 4),			x=		(44 - a(1))*i*a(4);
		elseif(count == 6),			x=		(44 - a(1))*i*a(4) + (44 - a(5))*a(6);
		end
		return
	end

	% Try to get 123 + i*45 or 123 - i*45
	[a,count,errmsg,nextindex] = sscanf(s,'%f %1[+-] %1[ij] %1[*] %f',5);
	if(isempty(errmsg) && (nextindex > lenS))
		if(count == 5),				x=		a(1) + (44 - a(2))*i*a(5);
		end
		return
	end

	% None of the above cases.
	x=		NaN;

end


function emptywaitbar(varargin)
end
