# Supplementary material for: MIiSR: Molecular Interactions in Super-Resolution Imaging Enables the Analysis of Protein Interactions, Dynamics and Formation of Multi-protein Structures
Source: PLoS Comput Biol. 2015 Dec 11;11(12):e1004634. doi: 10.1371/journal.pcbi.1004634 (PMC4676698; doi:10.1371/journal.pcbi.1004634)
Supplement: S1 File — This zip-compressed archive contains the MIiSRconvert and MIiSR GUI’s, as well as stand-alone function for scripts for converting common super-resolution microscopy position files to Matlab-compatible matrices (fileConv.m), for cropping and filtering super-resolution microscopy position files (LoadCrop.m), and to perform the SAA (SAA2col.m, SAA3col.m), RDF and Ripley’s analysis (spatialStats.m), DBSCAN (DBSCAN.m), OPTICS (OPTICS.m) and hierarchal segmentation of the OPTICS plot (hierOPTICS.m) analyses described in this paper. In addition, stand-alone functions for Owen et al’s. Ripley’s H-function based image segmentation (Hsegment.m, [39]) and Sengupta et al’s. quantification of the number molecules in an RDF plot (RDFquant.m, [15]) have been included. All of these analyses can be performed using either 2D or 3D molecule position files. The use and dependencies of each function can be found in the header of each Matlab function. (ZIP) [file pcbi.1004634.s005.zip › hierOPTICS.m]

%==========================================================================
%                              FUNCTION
% Performs a hierarchal segmentation on the output of OPTICS.m in order to
% identify clusters, based on the RD plot.
%
%==========================================================================
%                             INPUT/OUTPUT
% Inputs:
%   -InputOPTICS: OPTICStable matrix produced by OPTICS.m
%   -minClust: minimum number of molecules to be considered a cluster
%   -minSplit: minimum difference between a peak used for a split and the
%              mean RD value of the resulting segments for those segments
%              to be considered a cluster. A value of 0.75 is default.
%
% Output:OPTICS ANALYSIS
%   -Cluster(ii): a structure containing ii clusters, where:
%       -.parentMat: RD table for parental cluster
%       -.l/rCluster: RD table for the left/right cluster of the current 
%                     split
%       -.l/rRatio: peak-to-mean RD ratio of the left/right segment in the 
%                 current split
%       -.Parent: number of the cluster which is the parent to the current 
%                 split
%       -.r/lProcessed: Whether the left/right segment is further 
%                       processed: 1 = split further, 3 = leaf
%       -.l/rChild: number of the cluster for the left/right child of the
%                   current split
%       -.l/rEdgePts: for 2D images, provides x/y coordinates of the
%                     bounding edge of the cluster; for 3D images provides
%                     vertices information for use with trisurf
%
%==========================================================================
%                             CITATION
%
% This script is provided as a supplemental material in:
%
%   Fabiana A. Caetano, Brennan S. Dirk, Joshua H.K. Tam, P. Craig 
%       Cavanagh, Maria Goiko, Stephen S.G. Ferguson, Stephen H. Pasternak,
%       Jimmy D. Dikeakos, John R. de Bruyn, Bryan Heit. MIiSR: Analysis of 
%		Molecular Interactions in Super-Resolution Imaging Enables the Study
%		of Protein Interactions, Dynamics and Formation of Multi-protein 
%		Structures. 2015. PLoS Computational Biology
% 
% Please reference this paper in any publications which use this script for 
% analysis.
%==========================================================================

%% Check inputs
if (nargin ~= 2) && (nargin ~= 3)
    edit ('hierOPTICS.m');
    error ('hierOPTICS must be called with 2 or 3 input variables');
end

if size (InputOPTICS,2) ~= 6
    error ('Input must be the 6-column ''OPTICStable'' matrix produced by OPTICS.m');
end

if minClust < 2
    display ('Minimum cluster size is too small, setting to 2.');
    minClust = 2;
end

if (minSplit <= 0) || (minSplit >= 1)
    error ('Minsplit needs to be between 0 and 1');
end

if nargin == 2
    minSplit = 0.75;
end

isZ = max(InputOPTICS(:,6)); %check to see if there is z-dimention

%% Segment RD plot
% Set first cluster as the root
[lCluster, lRatio, rCluster, rRatio] = splitOPTICS (InputOPTICS);

Cluster(1).parentMat = InputOPTICS;
Cluster(1).lCluster = lCluster;
Cluster(1).lRatio = lRatio;
Cluster(1).rCluster = rCluster;
Cluster(1).rRatio = rRatio;
Cluster(1).Parent = 0; %is root
Cluster(1).rProcessed = 0; %flag - right child processed
Cluster(1).lProcessed = 0; %flag - left child processed
Cluster(1).lChild = 1;
Cluster(1).rChild = 2;

Done = 0; % flag
nClusters = 1; %number of split Clusters

while ~Done
   %find next Cluster to process
   pClust = 1;  %marker
   
   %process all existing Clusters 
   while (pClust <= nClusters)
        if ~Cluster(pClust).lProcessed %if left Cluster is unprocessed
            [lCluster, lRatio, rCluster, rRatio] = splitOPTICS (Cluster(pClust).lCluster);
            if (size(lCluster,1) >= minClust) && (size(rCluster,1) >= minClust) && (lRatio <= minSplit) && (rRatio <= minSplit) %is real split
                Cluster(pClust).lChild = nClusters + 1;
                Cluster(pClust).lProcessed = 1;
                Cluster(nClusters+1).parentMat = Cluster(pClust).lCluster;
                Cluster(nClusters+1).lCluster = lCluster;
                Cluster(nClusters+1).lRatio = lRatio;
                Cluster(nClusters+1).rCluster = rCluster;
                Cluster(nClusters+1).rRatio = rRatio;
                Cluster(nClusters+1).Parent = pClust; %parent
                Cluster(nClusters+1).rProcessed = 0; %flag - right child processed
                Cluster(nClusters+1).lProcessed = 0; %flag - left child processed
                nClusters = nClusters + 1;

                %find boundary points
                try
                    if isZ %if 3D image
                        Cluster(pClust).lEdgePts = convhull (Cluster(pClust).lCluster(:,4:6));
                    else %is 2D image
                        edgePts = convhull (Cluster(pClust).lCluster(:,4:5));
                        Cluster(pClust).lEdgePts = Cluster(pClust).lCluster(edgePts,4:5);
                    end
                catch
                    Cluster(pClust).lEdgePts = NaN;
                end
                
            elseif size(lCluster,1) >= minClust && (lRatio <= minSplit) %left Cluster is sufficiently big
                Cluster(pClust).lCluster = lCluster; %re-write current Cluster back to parent
                Cluster(pClust).lProcessed = 0;
                
            elseif size(rCluster,1) >= minClust && (rRatio <= minSplit) %right Cluster is sufficiently big
                Cluster(pClust).lCluster = rCluster; %re-write current Cluster back to parent
                Cluster(pClust).lProcessed = 0;

            else %parent is leaf
                Cluster(pClust).lProcessed = 3;
            end
        end
            
            %Process right Cluster
        if ~Cluster(pClust).rProcessed %if right Cluster is unprocessed
            [lCluster, lRatio, rCluster, rRatio] = splitOPTICS (Cluster(pClust).rCluster);
            if (size(lCluster,1) >= minClust) && (size(rCluster,1) >= minClust) && (lRatio <= minSplit) && (rRatio <= minSplit) %is real split
                Cluster(pClust).rChild = nClusters + 1;
                Cluster(pClust).rProcessed = 1;
                Cluster(nClusters+1).parentMat = Cluster(pClust).rCluster;
                Cluster(nClusters+1).lCluster = lCluster;
                Cluster(nClusters+1).lRatio = lRatio;
                Cluster(nClusters+1).rCluster = rCluster;
                Cluster(nClusters+1).rRatio = rRatio;
                Cluster(nClusters+1).Parent = pClust; %parent
                Cluster(nClusters+1).rProcessed = 0; %flag - right child processed
                Cluster(nClusters+1).lProcessed = 0; %flag - left child processed
                nClusters = nClusters + 1;

                %find boundary points
                try
                    if isZ %if 3D image
                        Cluster(pClust).rEdgePts = convhull (Cluster(pClust).rCluster(:,4:6));
                    else %is 2D image
                        edgePts = convhull (Cluster(pClust).rCluster(:,4:5));
                        Cluster(pClust).rEdgePts = Cluster(pClust).rCluster(edgePts,4:5);
                    end
                catch
                    Cluster(pClust).lEdgePts = NaN;
                end
                
            elseif size(lCluster,1) >= minClust && (lRatio <= minSplit) %left Cluster is sufficiently big
                Cluster(pClust).rCluster = lCluster; %re-write current Cluster back to parent
                Cluster(pClust).rProcessed = 0;
                
            elseif size(rCluster,1) >= minClust && (rRatio <= minSplit) %right Cluster is sufficiently big
                Cluster(pClust).rCluster = rCluster; %re-write current Cluster back to parent
                Cluster(pClust).rProcessed = 0;

            else %parent is leaf
                Cluster(pClust).rProcessed = 3;
            end
        end
        pClust = pClust + 1;
    end %end current Cluster processig
   
    Done = 1;
    for ii=1:length(Cluster)
        if (Cluster(ii).lProcessed == 0) || (Cluster(ii).rProcessed == 0)
            Done = 0;
        end
    end

end

end


function [lCluster, lRatio, rCluster, rRatio] = splitOPTICS (InputOPTICS)
% function to split an OPTICS table (from OPTICS.m) into two Clusters;
% centred on the highest RD peak in the dataset.

%Inputs: 
%   -InputOPTICS = OPTICS table from OPTICS.m

%Outputs:
%   -l/rCluster: OPTICS table formatted left/right Clusters
%   l/rRatio: Ratio of mean RD value for splits vs. RD value of split
%   point

Split = find(InputOPTICS(:,2) == max(InputOPTICS(:,2)),1);
SplitV = InputOPTICS(Split,2);
lCluster = InputOPTICS(1:(Split-1),:);
lRatio = mean(lCluster(:,2))/SplitV;
rCluster = InputOPTICS((Split+1):end,:);
rRatio = mean(rCluster(:,2))/SplitV;

end
