# Supplementary material for: MIiSR: Molecular Interactions in Super-Resolution Imaging Enables the Analysis of Protein Interactions, Dynamics and Formation of Multi-protein Structures
Source: PLoS Comput Biol. 2015 Dec 11;11(12):e1004634. doi: 10.1371/journal.pcbi.1004634 (PMC4676698; doi:10.1371/journal.pcbi.1004634)
Supplement: S1 File — This zip-compressed archive contains the MIiSRconvert and MIiSR GUI’s, as well as stand-alone function for scripts for converting common super-resolution microscopy position files to Matlab-compatible matrices (fileConv.m), for cropping and filtering super-resolution microscopy position files (LoadCrop.m), and to perform the SAA (SAA2col.m, SAA3col.m), RDF and Ripley’s analysis (spatialStats.m), DBSCAN (DBSCAN.m), OPTICS (OPTICS.m) and hierarchal segmentation of the OPTICS plot (hierOPTICS.m) analyses described in this paper. In addition, stand-alone functions for Owen et al’s. Ripley’s H-function based image segmentation (Hsegment.m, [39]) and Sengupta et al’s. quantification of the number molecules in an RDF plot (RDFquant.m, [15]) have been included. All of these analyses can be performed using either 2D or 3D molecule position files. The use and dependencies of each function can be found in the header of each Matlab function. (ZIP) [file pcbi.1004634.s005.zip › Hsegment.m]

function [RDFmap, RDFtable] = RDFsegment (CroppedPos, Ch1, nCores, cRadius)

%%==========================================================================
%                              FUNCTION
% This function uses Ripley's H function at a set radius to produce a 
% density map which can be used for further quantification of clustering.
% This is based on the approach of Owen D.M, Methods in Enzymology, 2012
%
%==========================================================================
%                             INPUT/OUTPUT
% Inputs:
%   -CroppedPos: Position file produced by LoadCrop.m
%   -Ch1: Channel to analyze in CroppedPos
%   -nCores: number of cores to use for parallel processing. 1 =
%            non-parallel; 0 = default configuration.
%   -cRadius: Radius to use when calculating local density, in nm
% Outputs:
%   -RDFmap: 8-bit image, with 20nm pixels, of image density. Is scaled 0 -
%            255
%   -RDFtable: 4-column table containing the H(cRadius) of each molecule in
%              the dataset, as well as the molecules X/Y/Z coordinates.
%
%==========================================================================
%                            DEPENDENCIES
%   Dependencies: A recent copy of Matlab (2010a or newer) plus the 
%                 parallel processing toolbox. This code is processor-
%                 intensive, thus a high-end, multi-processor workstation 
%                 is recommended.
%==========================================================================
%                             CITATION
%
% This script is provided as a supplemental material in:
%
%   Fabiana A. Caetano, Brennan S. Dirk, Joshua H.K. Tam, P. Craig 
%       Cavanagh, Maria Goiko, Stephen S.G. Ferguson, Stephen H. Pasternak,
%       Jimmy D. Dikeakos, John R. de Bruyn, Bryan Heit. MIiSR: Analysis of 
%		Molecular Interactions in Super-Resolution Imaging Enables the Study
%		of Protein Interactions, Dynamics and Formation of Multi-protein 
%		Structures. 2015. PLoS Computational Biology
% 
% Please reference this paper in any publications which use this script for 
% analysis.
%==========================================================================


%% Check inputs, convert to table & scale
if nargin ~= 4
    error ('Incorrect number of input arguments.');
end

if ~(exist (CroppedPos, 'file'))
    error ('Input file is not in working directory');
end

load (CroppedPos);
if exist ('cropPos', 'var')
    allPos = cropPos;
    clear cropPos
end

if Ch1 > allPos.nCh
    error ('Value entered for Ch1 is greater than the number of available channels');
end

% load x/y/z coords of all molecules
Im1Ind = allPos.Ch(Ch1).Pos(:,1:3);

clear allPos

% start parallel processing
openPool = 0;
poolInfo = gcp('nocreate');

if isempty(poolInfo) && (nCores ~= 1) %if no pool is open & parallel processing is selected
    openPool = 1;
    if (nCores == 0)
        parpool; %open default settings
    else
        parpool (nCores); %open set number of cores
    end
end

%% Pre-processing
% Define bounding box
box(1) = min(Im1Ind(:,1));
box(2) = max(Im1Ind(:,1));
box(3) = min(Im1Ind(:,2));
box(4) = max(Im1Ind(:,2));

ImMinSize = min([box(2)-box(1), box(4)-box(3)]);
if ((cRadius/ImMinSize) > 0.1)
   display ('WARNING: The variable ''cRadius'' is greater than 10% the size of the image.  This can lead to unusual analysis results.  Consider decreasing the size of cRadius.');
end

%edge correction, particles within Bound units of image's edge
Im1Crop = Im1Ind(Im1Ind(:,1)>(box(1)+cRadius) & Im1Ind(:,1)<(box(2)-cRadius) & Im1Ind(:,2)>(box(3)+cRadius) & Im1Ind(:,2)<(box(4)-cRadius),:);

%prepare bins & vars
BinW = ceil(cRadius/50); %round up to nearest intiger
Xr = 0:BinW:(cRadius+BinW); %prepare histograms with one extra bin (to catch stuff > Bound), bins same size as pixels

%% Prepare Distance Tables
RDFtable = zeros(size(Im1Crop,1),4);

parfor ii=1:size(Im1Crop,1)
    pXY = Im1Crop(ii,:)';
    PosList = Im1Ind(Im1Ind(:,1)>=(pXY(1)-cRadius) & Im1Ind(:,1)<=(pXY(1)+cRadius) & Im1Ind(:,2)>=(pXY(2)-cRadius) & Im1Ind(:,2)<=(pXY(2)+cRadius),1:3)';
    if ~isempty (PosList)
        aa=sum(pXY.*pXY,1); 
        bb=sum(PosList.*PosList,1); 
        ab=pXY'*PosList;
        dTable = sqrt(abs(repmat(aa',[1 size(bb,2)]) + repmat(bb,[size(aa,2) 1]) - 2*ab));
        tmpHist = hist(dTable,Xr);
        lambda = sum(tmpHist)/cRadius^2; %loal density
        tmpHist(end) = [];
        
        %calculate single molicule K/L/R values
        Kr = zeros(1,length(tmpHist));
        for kk=1:length(tmpHist)
            Kr(kk) = sum(tmpHist(1:kk))/sum(tmpHist);
        end
        Kr = Kr./lambda;
        Lr = sqrt(Kr./pi());
        Hr = Lr-Xr(1:end-1);
        RDFtable(ii,:) = [Hr(end), pXY(1), pXY(2), pXY(3)];
    else
        %no molicules in neighbourhood = H(r) undefined
        RDFtable(ii,:) = [NaN, pXY(1), pXY(2), pXY(3)];
    end
end

%% Generate RDFmap
%scale RDFtable; normalize to 1
minH = min(RDFtable(:,1));
tmpTable = RDFtable(:,1);
tmpTable = (tmpTable - minH) + 1;
tmpTable(isnan(tmpTable)) = 0;

%generate image
%scale
maxX = ceil(max(RDFtable(:,2)));
maxY = ceil(max(RDFtable(:,3)));
maxX = ceil(maxX/20); %scale to 20nm pixels
maxY = ceil(maxY/20); %scale to 20nm pixels

RDFmap = zeros(maxX, maxY); %empty grayscale image
for jj = 1:length(tmpTable)
    tPos(1) = ceil(RDFtable(jj,2)/20); %scale to 20nm pixels
    tPos(2) = ceil(RDFtable(jj,3)/20); %scale to 20nm pixels
    RDFmap(tPos(1),tPos(2)) = RDFmap(tPos(1),tPos(2),1) + tmpTable(jj);
end

maxH = max(RDFmap(:));
RDFmap = uint8((RDFmap./maxH).*255);

end %end main function
