# Supplementary material for: MIiSR: Molecular Interactions in Super-Resolution Imaging Enables the Analysis of Protein Interactions, Dynamics and Formation of Multi-protein Structures
Source: PLoS Comput Biol. 2015 Dec 11;11(12):e1004634. doi: 10.1371/journal.pcbi.1004634 (PMC4676698; doi:10.1371/journal.pcbi.1004634)
Supplement: S1 File — This zip-compressed archive contains the MIiSRconvert and MIiSR GUI’s, as well as stand-alone function for scripts for converting common super-resolution microscopy position files to Matlab-compatible matrices (fileConv.m), for cropping and filtering super-resolution microscopy position files (LoadCrop.m), and to perform the SAA (SAA2col.m, SAA3col.m), RDF and Ripley’s analysis (spatialStats.m), DBSCAN (DBSCAN.m), OPTICS (OPTICS.m) and hierarchal segmentation of the OPTICS plot (hierOPTICS.m) analyses described in this paper. In addition, stand-alone functions for Owen et al’s. Ripley’s H-function based image segmentation (Hsegment.m, [39]) and Sengupta et al’s. quantification of the number molecules in an RDF plot (RDFquant.m, [15]) have been included. All of these analyses can be performed using either 2D or 3D molecule position files. The use and dependencies of each function can be found in the header of each Matlab function. (ZIP) [file pcbi.1004634.s005.zip › LoadCrop.m]

function [cropPos, cropTIFF, allPos, allTIFF] = LoadCrop (inputIm, cropRange, Conditions)

%==========================================================================
%                              FUNCTION
% Function to load between 1 and 3 position files, overlay the images and 
% produce a cropped and uncropped output files of both the positions & TIFs
%
%==========================================================================
%                             INPUT/OUTPUT
% Inputs:
%   -inputIm: cell array of strings of input file names; can have an
%             arbitrary number of cells, but only the first 3 entries will
%             be used in lists > 3 cells.  This field is mandatory.  Files
%             can be structured as:
%               -n rows of 2 columns (x/y positions)
%               -n rows of 3 columns (x/y/z positions)
%               -n rows of 4 columns (x/y/z positions & # photons)
%               -n rows of 5 columns (output of LeicaConv/qPALMconv)
%               -n rows of 5 columns (Leica GSD format)
%   -cropRange: area of image to keep, mandatory field, can be called as:
%       -0: no cropping (whole image)
%       -1: crop, using GUI
%       -[minX, maxX, minY, mxY]: min/max X/Y coordinates, in nm.  Must set
%                                 an appropriate scale in conditions, below
%   -Conditions: structure with the following fields.  If not called,
%                default settings are used.
%       -.ImScale: scale of TIFF images (in nm/pixel), default  = 20
%       -.saveTIFF: flag to save TIFF file (0 = no save),  default is 1.
%       -.saveUncropped: flag to save uncropped data, default is 0.
%       -.minPhotons: brightness filter; if non-zero, positions with fewer
%                     than minPhotons collected photons will be eliminated 
%                     from the data set.  Default  = 0;
%       -.minPrecission: same as min photons, but filters based on minimum
%                        precision rather than minimum number of collected
%                        photons. Default  = 0;
%       -.savePosFiles: Flag to automatically save position files. 0 = not
%                       saved. Default = 1;
%       -.saveTIFFs: Flag to automatically save TIFF's.  0 = not saved.
%                    Default  = 1
%       -.saveNonCrop: Flag to save non-cropped positions/tiffs;
%                      subsidiary to .savePosFiles and.saveTIFFs. Default =
%                      0
%       -.Ch1/2/3Label: Label for images in Ch1/2/3.  If left empty will
%                       be set as Ch1/2/3
%       -.fName: Output filename; will overwrite automated file name
%
% Notes: 
%   -File names are saved as Ch1_Ch2_Ch3.mat/.tif
%   -Input files must be pre-converted to .mat files
%
% Outputs:
%   -cropPos: structure with:
%       -.nCh: Number of channels in dataset (range: 1-3)
%       -.Ch(1/2/3): position matrices of each channel, each matrix is n x  
%                  5 matrix X/Y/Z coordinates,# of photons and precision. Matrix
%                  is of only those positions within the cropped region and 
%                  above the cutoff set by minPhotons/minPrecission, and is
%                  in nm units.
%       -.Conditions: same in input "Conditions"
%   -cropTIFF: 16-bit, 3 channel TIFF cropped image, built from .Ch1/2/3
%   -allPos: same as cropPos, but contains all positions that pass the
%            minPhoton/minPrecission filter.
%   -allTIFF: same as cropTIFF, but is of uncropped image
%
%==========================================================================
%                             CITATION
%
% This script is provided as a supplemental material in:
%
%   Fabiana A. Caetano, Brennan S. Dirk, Joshua H.K. Tam, P. Craig 
%       Cavanagh, Maria Goiko, Stephen S.G. Ferguson, Stephen H. Pasternak,
%       Jimmy D. Dikeakos, John R. de Bruyn, Bryan Heit. MIiSR: Analysis of 
%		Molecular Interactions in Super-Resolution Imaging Enables the Study
%		of Protein Interactions, Dynamics and Formation of Multi-protein 
%		Structures. 2015. PLoS Computational Biology
% 
% Please reference this paper in any publications which use this script for 
% analysis.
%==========================================================================

%% Check inputs & load files
if nargin ~= 2 && nargin ~=3
    edit 'GSDLoadCrop.m'
    error ('Input must be 2 or 3 variables.');
end

if ~iscell(inputIm)
    error ('First input must be a cell array of file names');
end

if length(cropRange) == 4
    cropRange(5:6) = 0;
end

if nargin == 2
    %Pan-function variables (keep the same across functions)
    Conditions.ImScale = 20; %nm/pixel in TIFF images
    Conditions.Ch1Label = 'Channel 1'; %channel name
    Conditions.Ch2Label = 'Channel 2'; %channel name
    Conditions.Ch3Label = 'Channel 3'; %channel name

    %LoadCrop-specific variables:
    Conditions.saveTIFF = 1; %save TIFF files
    Conditions.saveUncropped = 1; %save uncropped image
    Conditions.minPhotons = 0; %filter for minimal number of photons, 0 = no filter
    Conditions.minPrecission = 0; %filter for minimal precision (in nm), 0 = no filter
    Conditions.savePosFiles = 1; %save position (.mat) files
    Conditions.saveSingleCh = 0; %save single channels
end

nFiles = max(size(inputIm)); %determine number of images
if nFiles <= 3
    cropPos.nCh = nFiles;
    allPos.nCh = nFiles;
else
    cropPos.nCh = 3;
    allPos.nCh = 3;
    nFiles = 3;
end

cropPos.Conditions = Conditions;
allPos.Conditions = Conditions;

% load files & scale.
for ii=1:nFiles
    if exist(char(inputIm(ii))) == 2
        tPos = load(char(inputIm(ii)));
        tPos = tPos.outMat;
        if size(tPos,2) == 2
            allPos.Ch(ii).Pos(:,1:2) = tPos(:,1:2); %move x/y coords
            allPos.Ch(ii).Pos(:,3) = 0; %set z coordinates to zero
            allPos.Ch(ii).Pos(:,4) = 0; %set # photons to zero
            allPos.Ch(ii).Pos(:,5) = 0; %set precision to zero
        elseif size(tPos,2) == 3
            allPos.Ch(ii).Pos(:,1:3) = tPos(:,1:3); %move x/y/z coords
            allPos.Ch(ii).Pos(:,4) = 0; %set # photons to zero
            allPos.Ch(ii).Pos(:,5) = 0; %set precision to zero
        elseif size(tPos,2) == 4
            allPos.Ch(ii).Pos(:,:) = tPos(:,:); %move x/y/z coords & # photons
            allPos.Ch(ii).Pos(:,5) = 200./sqrt(allPos.Ch(ii).Pos(:,3)); %calculate precision
        elseif size(tPos,2) == 5
            allPos.Ch(ii).Pos = tPos; % copy over all data
        elseif size(tPos,2) == 9
            allPos.Ch(ii).Pos(:,1:2) = tPos(:,4:5); %x/y coordinates
            allPos.Ch(ii).Pos(:,3) = tPos(:,7); %z coordinates
            allPos.Ch(ii).Pos(:,4) = tPos(:,6); %copy-over number of photons
            allPos.Ch(ii).Pos(:,5) = 200./sqrt(allPos.Ch(ii).Pos(:,3)); %calculate precision
        else
            error ('Input matrix is not of a supported size.');
        end
    else
        error (['File ' char(inputIm(ii)) ' does not exist.']);
    end
end

clear tPos

%% Filter Inputs

%intensity filter data, if required
if Conditions.minPhotons ||Conditions.minPrecission
    if Conditions.minPrecission
        allPos.Ch(1).Pos(allPos.Ch(1).Pos(:,4)<Conditions.minPrecission,:) = []; %remove all entries below minPrecission
        allPos.Ch(2).Pos(allPos.Ch(2).Pos(:,4)<Conditions.minPrecission,:) = [];
        allPos.Ch(3).Pos(allPos.Ch(3).Pos(:,4)<Conditions.minPrecission,:) = [];
    else
        allPos.Ch(1).Pos(allPos.Ch(1).Pos(:,3)<Conditions.minPhotons,:) = []; %remove all entries below minPrecission
        allPos.Ch(2).Pos(allPos.Ch(2).Pos(:,3)<Conditions.minPhotons,:) = [];
        allPos.Ch(3).Pos(allPos.Ch(3).Pos(:,3)<Conditions.minPhotons,:) = [];
    end
end

%generate uncropped RGB image
for ii=1:nFiles
    maxX(ii) = max(allPos.Ch(ii).Pos(:,1));
    maxY(ii) = max(allPos.Ch(ii).Pos(:,2));
end
maxX = ceil((max(maxX))/Conditions.ImScale)+1; %set x-image size
maxY = ceil((max(maxY))/Conditions.ImScale)+1; %set y-image size

if nFiles == 1
    allTIFF = zeros(maxX, maxY, 1);
else
    allTIFF = zeros(maxX, maxY, 3);
end

for ii=1:nFiles
    tmpPos = ceil(allPos.Ch(ii).Pos(:,1:2)./Conditions.ImScale);
    tmpPos(tmpPos==0) = 1;
    for jj=1:length(tmpPos) 
        allTIFF(tmpPos(jj,1), tmpPos(jj,2),ii) = allTIFF(tmpPos(jj,1), tmpPos(jj,2),ii) + 1;
    end
    maxI(ii) = max(max(allTIFF(:,:,ii)));
    tmpPos = allTIFF(:,:,ii);
    tmpPos = tmpPos(:);
    tmpPos(tmpPos==0) = [];
    meanI(ii) = mean(tmpPos);
end

meanI = max(meanI);
if max(maxI)>65535 %if more than 16-bit
    for ii = 1:nFiles
        if maxI(ii)>65535
            allTIFF(:,:,ii) = (allTIFF(:,:,ii)./maxI(ii)).*65535; %rescale image intensity
        end
    end
end

%% Crop Image & Generate TIFF
if size (cropRange,2) == 6
    cropPos.cropRange = cropRange;
    for ii=1:nFiles
        cropPos.Ch(ii).Pos = allPos.Ch(ii).Pos(allPos.Ch(ii).Pos(:,1) >= cropRange(1) & allPos.Ch(ii).Pos(:,1) <= cropRange(2) & allPos.Ch(ii).Pos(:,2) >= cropRange(3) & allPos.Ch(ii).Pos(:,2) <= cropRange(4) & allPos.Ch(ii).Pos(:,3) >= cropRange(5) & allPos.Ch(ii).Pos(:,3) <= cropRange(6),:);
    end
elseif cropRange == 1 % use GUI to generate crop
    figure; imshow (allTIFF, [0 (meanI*8)]);
    Mask = imrect(gca);
    Mask = wait(Mask);
    close (gcf);
    Mask = double(Mask).*Conditions.ImScale;
    cropRange(3) = Mask(1);
    cropRange(4) = Mask(1) + Mask(3);
    cropRange(1) = Mask(2);
    cropRange(2) = Mask(2) + Mask(4);
    cropPos.cropRange = cropRange;
    for ii=1:nFiles
        cropPos.Ch(ii).Pos = allPos.Ch(ii).Pos(allPos.Ch(ii).Pos(:,1) >= cropRange(1) & allPos.Ch(ii).Pos(:,1) <= cropRange(2) & allPos.Ch(ii).Pos(:,2) >= cropRange(3) & allPos.Ch(ii).Pos(:,2) <= cropRange(4),:);
    end
else % no cropping
    cropPos.cropRange = cropRange;
    for ii=1:nFiles
        cropPos.Ch(ii).Pos = allPos.Ch(ii).Pos;
    end
end

%re-zero samples to origin + 1
for ii=1:nFiles
    minX(ii) = min(min(cropPos.Ch(ii).Pos(:,1)));
    minY(ii) = min(min(cropPos.Ch(ii).Pos(:,2)));
end
minX = min(minX)-1;
minY = min(minY)-1;

for ii=1:nFiles
    cropPos.Ch(ii).Pos(:,1) = cropPos.Ch(ii).Pos(:,1) - minX;
    cropPos.Ch(ii).Pos(:,2) = cropPos.Ch(ii).Pos(:,2) - minY;
end

%generate cropped TIFF image
for ii=1:nFiles
    maxX(ii) = max(cropPos.Ch(ii).Pos(:,1));
    maxY(ii) = max(cropPos.Ch(ii).Pos(:,2));
end
maxX = ceil((max(maxX))/Conditions.ImScale)+1; %set x-image size
maxY = ceil((max(maxY))/Conditions.ImScale)+1; %set y-image size

if nFiles == 1
    cropTIFF = zeros(maxX, maxY, 1);
else
    cropTIFF = zeros(maxX, maxY, 3);
end

for ii=1:nFiles
    tmpPos = ceil(cropPos.Ch(ii).Pos(:,1:2)./Conditions.ImScale);
    for jj=1:length(tmpPos) 
        cropTIFF(tmpPos(jj,1), tmpPos(jj,2),ii) = cropTIFF(tmpPos(jj,1), tmpPos(jj,2),ii) + 1;
    end
    maxI(ii) = max(max(cropTIFF(:,:,ii)));
end

if max(maxI)>65535 %if more than 16-bit
    for ii = 1:nFiles
        if maxI(ii)>65535
            cropTIFF(:,:,ii) = (cropTIFF(:,:,ii)./maxI(ii)).*65535; %rescale image
        end
    end
end

cropTIFF = uint16(cropTIFF);

%% Save files & exit

allTIFF = uint16(allTIFF);

%generate output file name
if isfield (Conditions, 'fName')
    outName = Conditions.fName;
else
    if nFiles == 1
        outName = Conditions.Ch1Label;
    elseif nFiles == 2
        outName = [Conditions.Ch1Label '-' Conditions.Ch2Label];
    else
        outName = [Conditions.Ch1Label '-' Conditions.Ch2Label '-' Conditions.Ch3Label];
    end
end
    
if Conditions.saveTIFF
    imwrite (allTIFF, [outName '.tif'], 'TIFF');
    imwrite (cropTIFF, [outName ' - cropped.tif'], 'TIFF');
end

if Conditions.savePosFiles
    save ([outName ' - cropped.mat'], 'cropPos');
end

if Conditions.savePosFiles && Conditions.saveUncropped
    save ([outName ' - uncropped.mat'], 'allPos');
end

outName = {Conditions.Ch1Label; Conditions.Ch2Label; Conditions.Ch3Label};

if Conditions.saveSingleCh
    for ii=1:nFiles %save individual files
        outMat = cropPos.Ch(ii).Pos;
        save (['Single_Channel - ' char(outName(ii)) '.mat'], 'outMat');
    end
end

end %end function
