# Supplementary material for: MIiSR: Molecular Interactions in Super-Resolution Imaging Enables the Analysis of Protein Interactions, Dynamics and Formation of Multi-protein Structures
Source: PLoS Comput Biol. 2015 Dec 11;11(12):e1004634. doi: 10.1371/journal.pcbi.1004634 (PMC4676698; doi:10.1371/journal.pcbi.1004634)
Supplement: S1 File — This zip-compressed archive contains the MIiSRconvert and MIiSR GUI’s, as well as stand-alone function for scripts for converting common super-resolution microscopy position files to Matlab-compatible matrices (fileConv.m), for cropping and filtering super-resolution microscopy position files (LoadCrop.m), and to perform the SAA (SAA2col.m, SAA3col.m), RDF and Ripley’s analysis (spatialStats.m), DBSCAN (DBSCAN.m), OPTICS (OPTICS.m) and hierarchal segmentation of the OPTICS plot (hierOPTICS.m) analyses described in this paper. In addition, stand-alone functions for Owen et al’s. Ripley’s H-function based image segmentation (Hsegment.m, [39]) and Sengupta et al’s. quantification of the number molecules in an RDF plot (RDFquant.m, [15]) have been included. All of these analyses can be performed using either 2D or 3D molecule position files. The use and dependencies of each function can be found in the header of each Matlab function. (ZIP) [file pcbi.1004634.s005.zip › MIiSR.m]

function varargout = MIiSR(varargin)
% MIISR MATLAB code for MIiSR.fig
%      MIISR, by itself, creates a new MIISR or raises the existing
%      singleton*.
%
%      H = MIISR returns the handle to a new MIISR or the handle to
%      the existing singleton*.
%
%      MIISR('CALLBACK',hObject,eventData,handles,...) calls the local
%      function named CALLBACK in MIISR.M with the given input arguments.
%
%      MIISR('Property','Value',...) creates a new MIISR or raises the
%      existing singleton*.  Starting from the left, property value pairs are
%      applied to the GUI before MIiSR_OpeningFcn gets called.  An
%      unrecognized property name or invalid value makes property application
%      stop.  All inputs are passed to MIiSR_OpeningFcn via varargin.
%
%      *See GUI Options on GUIDE's Tools menu.  Choose "GUI allows only one
%      instance to run (singleton)".
%
% See also: GUIDE, GUIDATA, GUIHANDLES
%
%==========================================================================
%                             CITATION
%
% This script is provided as a supplemental material in:
%
%   Fabiana A. Caetano, Brennan S. Dirk, Joshua H.K. Tam, P. Craig 
%       Cavanagh, Maria Goiko, Stephen S.G. Ferguson, Stephen H. Pasternak,
%       Jimmy D. Dikeakos, John R. de Bruyn, Bryan Heit. MIiSR: Analysis of 
%		Molecular Interactions in Super-Resolution Imaging Enables the Study 
%		of Protein Interactions, Dynamics and Formation of Multi-protein 
%		Structures. 2015. PLoS Computational Biology
% 
% Please reference this paper in any publications which use this script for 
% analysis.
%==========================================================================

% Edit the above text to modify the response to help MIiSR

% Last Modified by GUIDE v2.5 01-Oct-2015 14:00:35

% Begin initialization code - DO NOT EDIT
gui_Singleton = 1;
gui_State = struct('gui_Name',       mfilename, ...
                   'gui_Singleton',  gui_Singleton, ...
                   'gui_OpeningFcn', @MIiSR_OpeningFcn, ...
                   'gui_OutputFcn',  @MIiSR_OutputFcn, ...
                   'gui_LayoutFcn',  [] , ...
                   'gui_Callback',   []);
if nargin && ischar(varargin{1})
    gui_State.gui_Callback = str2func(varargin{1});
end

if nargout
    [varargout{1:nargout}] = gui_mainfcn(gui_State, varargin{:});
else
    gui_mainfcn(gui_State, varargin{:});
end
% End initialization code - DO NOT EDIT


% --- Executes just before MIiSR is made visible.
function MIiSR_OpeningFcn(hObject, eventdata, handles, varargin)
% This function has no output args, see OutputFcn.
% hObject    handle to figure
% eventdata  reserved - to be defined in a future version of MATLAB
% handles    structure with handles and user data (see GUIDATA)
% varargin   command line arguments to MIiSR (see VARARGIN)

% Choose default command line output for MIiSR
handles.output = hObject;
handles.Nqueue = 0; %number of entries in the queue
handles.pwd = pwd; %home path
axes(handles.imDisplay);
imshow([]);

%check for active parallel pool
b = gcp('nocreate');

if ~isempty(b)
    nCores = b.NumWorkers;
    set (handles.nCoreText, 'String', num2str(nCores));
    set (handles.stopPool, 'Enable', 'on');
    set (handles.startPool, 'Enable', 'off');
end

% Update handles structure
guidata(hObject, handles);

% UIWAIT makes MIiSR wait for user response (see UIRESUME)
% uiwait(handles.figure1);


% --- Outputs from this function are returned to the command line.
function varargout = MIiSR_OutputFcn(hObject, eventdata, handles) 
% varargout  cell array for returning output args (see VARARGOUT);
% hObject    handle to figure
% eventdata  reserved - to be defined in a future version of MATLAB
% handles    structure with handles and user data (see GUIDATA)

% Get default command line output from handles structure
varargout{1} = handles.output;


% --- Executes on button press in addQueue.
function addQueue_Callback(hObject, eventdata, handles)
% hObject    handle to addQueue (see GCBO)
% eventdata  reserved - to be defined in a future version of MATLAB
% handles    structure with handles and user data (see GUIDATA)
set(handles.addCh1, 'Enable', 'off');
set(handles.addCh2, 'Enable', 'off');
set(handles.addCh3, 'Enable', 'off');
set(handles.Ch1Name, 'Enable', 'off');
set(handles.Ch2Name, 'Enable', 'off');
set(handles.Ch3Name, 'Enable', 'off');
set(handles.loadIm, 'Enable', 'off');
set(handles.newROI, 'Enable', 'off');
set(handles.addQueue, 'Enable', 'off');
set(handles.startButton, 'Enable', 'off');
set(handles.clearImage, 'Enable', 'off');

handles.Nqueue = handles.Nqueue + 1; %set position in queue

% --------generate structure, add to handle.queue
%files/filenames
tPath = get(handles.Ch1Path, 'String');
s =  strfind(tPath, filesep);
s = s(end);
tPath(s:end) = [];
handles.queue(handles.Nqueue).path = tPath;

handles.queue(handles.Nqueue).nCh = handles.nCh;
handles.queue(handles.Nqueue).Ch1Name = get(handles.Ch1Name, 'String');
handles.queue(handles.Nqueue).Ch1Path = get(handles.Ch1Path, 'String');

if handles.nCh == 2
    handles.queue(handles.Nqueue).Ch2Name = get(handles.Ch2Name, 'String');
    handles.queue(handles.Nqueue).Ch2Path = get(handles.Ch2Path, 'String');
    handles.queue(handles.Nqueue).Ch3Name = [];
    handles.queue(handles.Nqueue).Ch3Path = [];
elseif handles.nCh == 3
    handles.queue(handles.Nqueue).Ch2Name = get(handles.Ch2Name, 'String');
    handles.queue(handles.Nqueue).Ch2Path = get(handles.Ch2Path, 'String');
    handles.queue(handles.Nqueue).Ch3Name = get(handles.Ch3Name, 'String');
    handles.queue(handles.Nqueue).Ch3Path = get(handles.Ch3Path, 'String');
else
    handles.queue(handles.Nqueue).Ch2Name = [];
    handles.queue(handles.Nqueue).Ch2Path = [];
    handles.queue(handles.Nqueue).Ch3Name = [];
    handles.queue(handles.Nqueue).Ch3Path = [];
end

%store values for filtering
handles.queue(handles.Nqueue).denistyFilter = get(handles.denistyFilter, 'Value');
handles.queue(handles.Nqueue).densitySD1 = str2double(get(handles.densitySD1, 'String'));
handles.queue(handles.Nqueue).densitySD2 = str2double(get(handles.densitySD2, 'String'));
handles.queue(handles.Nqueue).densitySD3 = str2double(get(handles.densitySD3, 'String'));
handles.queue(handles.Nqueue).densityDist = str2double(get(handles.densityDist, 'String'));

%store values for SAA
handles.queue(handles.Nqueue).SAAcheck = get(handles.SAAcheck, 'Value');
handles.queue(handles.Nqueue).SAAdist = get(handles.SAAdist, 'String');
handles.queue(handles.Nqueue).SAArand = get(handles.SAArand, 'String');
handles.queue(handles.Nqueue).SAAaF = get(handles.SAAaF, 'String');
handles.queue(handles.Nqueue).polyRand = get(handles.polyRand, 'Value');
handles.queue(handles.Nqueue).calcCDC = get(handles.calcCDC, 'Value');
handles.queue(handles.Nqueue).CDC_SD = get(handles.CDC_SD, 'String');
handles.queue(handles.Nqueue).SAAcutoff = get(handles.SAAcutoff, 'String');
handles.queue(handles.Nqueue).SAAuserCDC = get(handles.SAAuserCDC, 'Value');
handles.queue(handles.Nqueue).SAAuserCDCvalue = get(handles.SAAuserCDCvalue, 'String');

%store values for spatial statistics
handles.queue(handles.Nqueue).RDFcheck = get(handles.RDFcheck, 'Value');
handles.queue(handles.Nqueue).spatialDist = get(handles.spatialDist, 'String');
handles.queue(handles.Nqueue).spatialCh1 = get(handles.spatialCh1, 'Value');
handles.queue(handles.Nqueue).spatialCh2 = get(handles.spatialCh2, 'Value');

%store values for clustering analysis
handles.queue(handles.Nqueue).DBSCANcheck = get(handles.DBSCANcheck, 'Value');
handles.queue(handles.Nqueue).DBSCANk = get(handles.DBSCANk, 'String');
handles.queue(handles.Nqueue).DBSCANe = get(handles.DBSCANe, 'String');
handles.queue(handles.Nqueue).DBSCANch = get(handles.DBSCANch, 'Value');
handles.queue(handles.Nqueue).OPTICScheck = get(handles.OPTICScheck, 'Value');
handles.queue(handles.Nqueue).OPTICSk = get(handles.OPTICSk, 'String');
handles.queue(handles.Nqueue).OPTICSch = get(handles.OPTICSch, 'Value');
handles.queue(handles.Nqueue).OPTICShier = get(handles.OPTICShier, 'Value');
handles.queue(handles.Nqueue).hierRatio = get(handles.hierRatio, 'String');

%determine file name, write info to queue list
handles.queue(handles.Nqueue).cropCoords = handles.ROIposition;
qList = get(handles.queueList, 'String'); %get current display queue
if handles.nCh == 1
    fName = handles.queue(handles.Nqueue).Ch1Name;
elseif handles.nCh == 2
    fName = [handles.queue(handles.Nqueue).Ch1Name '_' handles.queue(handles.Nqueue).Ch2Name];
else
    fName = [handles.queue(handles.Nqueue).Ch1Name '_' handles.queue(handles.Nqueue).Ch2Name '_' handles.queue(handles.Nqueue).Ch3Name];
end
tName = cellstr([fName ' - [' num2str(handles.ROIposition(1)) ', ' num2str(handles.ROIposition(2)) ', ' num2str(handles.ROIposition(3)) ', ' num2str(handles.ROIposition(4)) ']']);
%check to see if filename exists
if size(qList,1) >= 1 && ~isempty(qList)
    nameExists = strfind(qList, char(tName));
    nameExists = cell2mat(nameExists);
    % add suffix if files with same name exists
    if ~isempty(nameExists)
        fExt = size(nameExists,1)+1;
        tName = char(tName);
        tName = [tName ' - ' num2str(fExt)];
    end
end

handles.queue(handles.Nqueue).fName = tName;
qList = [qList; tName];
set(handles.queueList, 'String', qList);

%reset for next ROI
set(handles.addCh1, 'Enable', 'on');
set(handles.Ch1Name, 'Enable', 'on');

if handles.nCh > 1
    set(handles.addCh2, 'Enable', 'on');
    set(handles.Ch2Name, 'Enable', 'on');
end
if handles.nCh == 3
    set(handles.addCh3, 'Enable', 'on');
    set(handles.Ch3Name, 'Enable', 'on');
end

set(handles.loadIm, 'Enable', 'on');
set(handles.newROI, 'Enable', 'on');
set(handles.startButton, 'Enable', 'on');
set(handles.addQueue, 'Enable', 'on');
set(handles.clearImage, 'Enable', 'on');
guidata(hObject, handles);

% --- Executes on button press in delQueue.
function delQueue_Callback(hObject, eventdata, handles)
% hObject    handle to delQueue (see GCBO)
% eventdata  reserved - to be defined in a future version of MATLAB
% handles    structure with handles and user data (see GUIDATA)
selLine = get(handles.queueList, 'Value');
qList = get(handles.queueList, 'String'); %get current display queue
qList(selLine) = [];
set(handles.queueList, 'String', qList); %rewrite queue
pause (0.5);
handles.queue(selLine) = []; %remove queue entry
handles.Nqueue = handles.Nqueue - 1; %set position in queue
guidata(hObject, handles);


% --- Executes on selection change in queueList.
function queueList_Callback(hObject, eventdata, handles)
% hObject    handle to queueList (see GCBO)
% eventdata  reserved - to be defined in a future version of MATLAB
% handles    structure with handles and user data (see GUIDATA)

% Hints: contents = cellstr(get(hObject,'String')) returns queueList contents as cell array
%        contents{get(hObject,'Value')} returns selected item from queueList


% --- Executes during object creation, after setting all properties.
function queueList_CreateFcn(hObject, eventdata, handles)
% hObject    handle to queueList (see GCBO)
% eventdata  reserved - to be defined in a future version of MATLAB
% handles    empty - handles not created until after all CreateFcns called

% Hint: listbox controls usually have a white background on Windows.
%       See ISPC and COMPUTER.
if ispc && isequal(get(hObject,'BackgroundColor'), get(0,'defaultUicontrolBackgroundColor'))
    set(hObject,'BackgroundColor','white');
end


% --- Executes on button press in helpButton.
function helpButton_Callback(hObject, eventdata, handles)
% hObject    handle to helpButton (see GCBO)
% eventdata  reserved - to be defined in a future version of MATLAB
% handles    structure with handles and user data (see GUIDATA)
HelpFile = which('MIiSR.m');
s=strfind(HelpFile,'MIiSR.m');
HelpFile(s:end)=[];
HelpFile = [HelpFile 'help' filesep 'MIiSRHelp.html'];
web (HelpFile);

% --- Executes on button press in addCh1.
function addCh1_Callback(hObject, eventdata, handles)
% hObject    handle to addCh1 (see GCBO)
% eventdata  reserved - to be defined in a future version of MATLAB
% handles    structure with handles and user data (see GUIDATA)
[tmpFile, tmpPath] = uigetfile('*.mat', 'Select a .mat file for channel 1'); % get file

if length(tmpFile)>1
    tmpFile = [tmpPath, tmpFile];
    set(handles.Ch1Path, 'String', tmpFile);
    set(handles.addCh2, 'Enable', 'on');
    set(handles.Ch2Name, 'Enable', 'on');
    cd (tmpPath);
    guidata(hObject, handles);
else
    %clear & inactive buttons
    set(handles.Ch1Path, 'String', []);
    set(handles.Ch2Path, 'String', []);
    set(handles.Ch2Name, 'Enable', 'off');
    set(handles.addCh2, 'Enable', 'off');
    set(handles.Ch3Path, 'String', []);
    set(handles.Ch3Name, 'Enable', 'off');
    set(handles.addCh3, 'Enable', 'off');
    guidata(hObject, handles);
end

% --- Executes on button press in addCh2.
function addCh2_Callback(hObject, eventdata, handles)
% hObject    handle to addCh2 (see GCBO)
% eventdata  reserved - to be defined in a future version of MATLAB
% handles    structure with handles and user data (see GUIDATA)
[tmpFile, tmpPath] = uigetfile('*.mat', 'Select a .mat file for channel 2'); % get file

if length(tmpFile)>1
    tmpFile = [tmpPath, tmpFile];
    set(handles.Ch2Path, 'String', tmpFile);
    set(handles.addCh3, 'Enable', 'on');
    set(handles.Ch3Name, 'Enable', 'on');
    cd (tmpPath);
    guidata(hObject, handles);
else
    %clear & inactive buttons
    set(handles.Ch2Path, 'String', []);
    set(handles.Ch3Path, 'String', []);
    set(handles.Ch3Name, 'Enable', 'off');
    set(handles.addCh3, 'Enable', 'off');
    guidata(hObject, handles);
end


% --- Executes on button press in addCh3.
function addCh3_Callback(hObject, eventdata, handles)
% hObject    handle to addCh3 (see GCBO)
% eventdata  reserved - to be defined in a future version of MATLAB
% handles    structure with handles and user data (see GUIDATA)
[tmpFile, tmpPath] = uigetfile('*.mat', 'Select a .mat file for channel 3'); % get file

if length(tmpFile)>1
    tmpFile = [tmpPath, tmpFile];
    cd (tmpPath);
    set(handles.Ch3Path, 'String', tmpFile);
    guidata(hObject, handles);
else
    %clear & inactive buttons
    set(handles.Ch3Path, 'String', []);
    guidata(hObject, handles);
end


% --- Executes on button press in loadIm.
function loadIm_Callback(hObject, eventdata, handles)
% hObject    handle to loadIm (see GCBO)
% eventdata  reserved - to be defined in a future version of MATLAB
% handles    structure with handles and user data (see GUIDATA)
% load image into temporary file

%inactive file control portion of GUI
set(handles.addCh1, 'Enable', 'off');
set(handles.addCh2, 'Enable', 'off');
set(handles.addCh3, 'Enable', 'off');
set(handles.Ch1Name, 'Enable', 'off');
set(handles.Ch2Name, 'Enable', 'off');
set(handles.Ch3Name, 'Enable', 'off');
set(handles.loadIm, 'Enable', 'off');
set(handles.newROI, 'Enable', 'off');
set(handles.delROI, 'Enable', 'off');
set(handles.clearImage, 'Enable', 'off');
set(handles.startButton, 'Enable', 'off');


%load position files
Im1 = get(handles.Ch1Path, 'String');
if ~isempty(Im1) %file selected
    %move to directory of channel 1 (all files saved here)
    aDir = char(get(handles.Ch1Path, 'String'));
    s = strfind(aDir, filesep);
    s = s(end);
    aDir(s:end) = [];
    cd (aDir);
    pause (0.5);
    Im1 = load(get(handles.Ch1Path, 'String'));
    handles.nCh = 1;
else
    handles.nCh = 0;
end

Im2 = get(handles.Ch2Path, 'String');
if isempty(Im2) %single-channel image
    Im2 = [];
    Im2.outMat = [0,0];
    Im3 = [];
    Im3.outMat = [0,0];
else
    Im2 = load(get(handles.Ch2Path, 'String')); %2-channel image
    handles.nCh = 2;
    Im3 = get(handles.Ch3Path, 'String');
    if isempty(Im3) 
        Im3 = [];
        Im3.outMat = [0,0];
    else %3-channel image
        Im3 = load(get(handles.Ch3Path, 'String'));
        handles.nCh = 3;
    end
end


if handles.nCh == 1
    %scale
    maxX = ceil(max(Im1.outMat(:,1)));
    maxY = ceil(max(Im1.outMat(:,2)));
    maxX = ceil(maxX/20); %scale to 20nm pixels
    maxY = ceil(maxY/20); %scale to 20nm pixels
    tmpIm = zeros(maxX, maxY); %empty grayscale image
    for jj = 1:length(Im1.outMat)
        tPos(1) = ceil(Im1.outMat(jj,1)/20); %scale to 20nm pixels
        tPos(2) = ceil(Im1.outMat(jj,2)/20); %scale to 20nm pixels
        tmpIm(tPos(1),tPos(2),1) = tmpIm(tPos(1),tPos(2),1) + 1;
    end
    %scale to 255
    maxI = max(tmpIm(:));
    tmpIm = (tmpIm./maxI).*255;
    tmpIm = uint8(tmpIm);
elseif handles.nCh > 1
    %scale
    maxX = max([ceil(max(Im1.outMat(:,1))), ceil(max(Im2.outMat(:,1))), ceil(max(Im3.outMat(:,1)))]);
    maxY = max([ceil(max(Im1.outMat(:,2))), ceil(max(Im2.outMat(:,2))), ceil(max(Im3.outMat(:,2)))]);
    maxX = ceil(maxX/20); %scale to 20nm pixels
    maxY = ceil(maxY/20); %scale to 20nm pixels
    tmpIm = zeros(maxX, maxY,3); %empty RGB image
    for jj = 1:length(Im1.outMat)
        tPos(1) = ceil(Im1.outMat(jj,1)/20); %scale to 20nm pixels; ensure no zero indices
        tPos(2) = ceil(Im1.outMat(jj,2)/20); %scale to 20nm pixels; ensure no zero indices
        tmpIm(tPos(1),tPos(2),1) = tmpIm(tPos(1),tPos(2),1) + 1;
    end
    %scale to 255
    maxI = tmpIm(:,:,1);
    maxI = max(maxI(:));
    tmpIm = (tmpIm./maxI).*255;
    
    for jj = 1:length(Im2.outMat)
        tPos(1) = ceil(Im2.outMat(jj,1)/20); %scale to 20nm pixels
        tPos(2) = ceil(Im2.outMat(jj,2)/20); %scale to 20nm pixels
        tmpIm(tPos(1),tPos(2),2) = tmpIm(tPos(1),tPos(2),2) + 1;
    end
    %scale to 255
    maxI = tmpIm(:,:,1);
    maxI = max(maxI(:));
    tmpIm(:,:,1) = (tmpIm(:,:,1)./maxI).*255;
    maxI = tmpIm(:,:,2);
    maxI = max(maxI(:));
    tmpIm(:,:,2) = (tmpIm(:,:,2)./maxI).*255;
    if handles.nCh == 3
        for jj = 1:length(Im3.outMat)
            tPos(1) = ceil(Im3.outMat(jj,1)/20); %scale to 20nm pixels
            tPos(2) = ceil(Im3.outMat(jj,2)/20); %scale to 20nm pixels
            tmpIm(tPos(1),tPos(2),3) = tmpIm(tPos(1),tPos(2),3) + 1;
        end
        maxI = tmpIm(:,:,3);
        maxI = max(maxI(:));
        tmpIm(:,:,3) = (tmpIm(:,:,3)./maxI).*255;
    end
    tmpIm = uint8(tmpIm); %scale to 8-bit RGB image    
end

if handles.nCh > 1
    imMax = double(tmpIm(:,:,1));
    imMax(imMax==0) = [];
    imMax = quantile(imMax(:),4);
    imMax = imMax(3)/100;
    if imMax > 1
        imMax = 1;
    end
    handles.Image = imadjust(tmpIm, [0 0 0; imMax imMax imMax, []]);
    axes(handles.imDisplay);
    imshow(handles.Image);
elseif handles.nCh == 1
    imMax = double(tmpIm(:,:,1));
    imMax(imMax==0) = [];
    imMax = quantile(imMax(:),4);
    handles.Image = tmpIm;
    axes(handles.imDisplay);
    imshow(handles.Image, [0 imMax(3)]);
end    

%reactive file control portion of GUI, set for new channel
set(handles.addCh1, 'Enable', 'on');
set(handles.Ch1Name, 'Enable', 'on');
if handles.nCh == 2
    set(handles.Ch2Name, 'Enable', 'on');
    set(handles.addCh2, 'Enable', 'on');
elseif handles.nCh ==3
    set(handles.Ch2Name, 'Enable', 'on');
    set(handles.addCh2, 'Enable', 'on');
    set(handles.Ch3Name, 'Enable', 'on');
    set(handles.addCh3, 'Enable', 'on');
end
set(handles.loadIm, 'Enable', 'on');
set(handles.newROI, 'Enable', 'on');
set(handles.startButton, 'Enable', 'on');
set(handles.delROI, 'Enable', 'on');
set(handles.clearImage, 'Enable', 'on');
guidata(hObject, handles);

function Ch1Path_Callback(hObject, eventdata, handles)
% hObject    handle to Ch1Path (see GCBO)
% eventdata  reserved - to be defined in a future version of MATLAB
% handles    structure with handles and user data (see GUIDATA)

% Hints: get(hObject,'String') returns contents of Ch1Path as text
%        str2double(get(hObject,'String')) returns contents of Ch1Path as a double


% --- Executes during object creation, after setting all properties.
function Ch1Path_CreateFcn(hObject, eventdata, handles)
% hObject    handle to Ch1Path (see GCBO)
% eventdata  reserved - to be defined in a future version of MATLAB
% handles    empty - handles not created until after all CreateFcns called

% Hint: edit controls usually have a white background on Windows.
%       See ISPC and COMPUTER.
if ispc && isequal(get(hObject,'BackgroundColor'), get(0,'defaultUicontrolBackgroundColor'))
    set(hObject,'BackgroundColor','white');
end


function Ch2Path_Callback(hObject, eventdata, handles)
% hObject    handle to Ch2Path (see GCBO)
% eventdata  reserved - to be defined in a future version of MATLAB
% handles    structure with handles and user data (see GUIDATA)

% Hints: get(hObject,'String') returns contents of Ch2Path as text
%        str2double(get(hObject,'String')) returns contents of Ch2Path as a double


% --- Executes during object creation, after setting all properties.
function Ch2Path_CreateFcn(hObject, eventdata, handles)
% hObject    handle to Ch2Path (see GCBO)
% eventdata  reserved - to be defined in a future version of MATLAB
% handles    empty - handles not created until after all CreateFcns called

% Hint: edit controls usually have a white background on Windows.
%       See ISPC and COMPUTER.
if ispc && isequal(get(hObject,'BackgroundColor'), get(0,'defaultUicontrolBackgroundColor'))
    set(hObject,'BackgroundColor','white');
end


function Ch3Path_Callback(hObject, eventdata, handles)
% hObject    handle to Ch3Path (see GCBO)
% eventdata  reserved - to be defined in a future version of MATLAB
% handles    structure with handles and user data (see GUIDATA)

% Hints: get(hObject,'String') returns contents of Ch3Path as text
%        str2double(get(hObject,'String')) returns contents of Ch3Path as a double


% --- Executes during object creation, after setting all properties.
function Ch3Path_CreateFcn(hObject, eventdata, handles)
% hObject    handle to Ch3Path (see GCBO)
% eventdata  reserved - to be defined in a future version of MATLAB
% handles    empty - handles not created until after all CreateFcns called

% Hint: edit controls usually have a white background on Windows.
%       See ISPC and COMPUTER.
if ispc && isequal(get(hObject,'BackgroundColor'), get(0,'defaultUicontrolBackgroundColor'))
    set(hObject,'BackgroundColor','white');
end


function Ch1Name_Callback(hObject, eventdata, handles)
% hObject    handle to Ch1Name (see GCBO)
% eventdata  reserved - to be defined in a future version of MATLAB
% handles    structure with handles and user data (see GUIDATA)

% Hints: get(hObject,'String') returns contents of Ch1Name as text
%        str2double(get(hObject,'String')) returns contents of Ch1Name as a double


% --- Executes during object creation, after setting all properties.
function Ch1Name_CreateFcn(hObject, eventdata, handles)
% hObject    handle to Ch1Name (see GCBO)
% eventdata  reserved - to be defined in a future version of MATLAB
% handles    empty - handles not created until after all CreateFcns called

% Hint: edit controls usually have a white background on Windows.
%       See ISPC and COMPUTER.
if ispc && isequal(get(hObject,'BackgroundColor'), get(0,'defaultUicontrolBackgroundColor'))
    set(hObject,'BackgroundColor','white');
end


function Ch2Name_Callback(hObject, eventdata, handles)
% hObject    handle to Ch2Name (see GCBO)
% eventdata  reserved - to be defined in a future version of MATLAB
% handles    structure with handles and user data (see GUIDATA)

% Hints: get(hObject,'String') returns contents of Ch2Name as text
%        str2double(get(hObject,'String')) returns contents of Ch2Name as a double


% --- Executes during object creation, after setting all properties.
function Ch2Name_CreateFcn(hObject, eventdata, handles)
% hObject    handle to Ch2Name (see GCBO)
% eventdata  reserved - to be defined in a future version of MATLAB
% handles    empty - handles not created until after all CreateFcns called

% Hint: edit controls usually have a white background on Windows.
%       See ISPC and COMPUTER.
if ispc && isequal(get(hObject,'BackgroundColor'), get(0,'defaultUicontrolBackgroundColor'))
    set(hObject,'BackgroundColor','white');
end


function Ch3Name_Callback(hObject, eventdata, handles)
% hObject    handle to Ch3Name (see GCBO)
% eventdata  reserved - to be defined in a future version of MATLAB
% handles    structure with handles and user data (see GUIDATA)

% Hints: get(hObject,'String') returns contents of Ch3Name as text
%        str2double(get(hObject,'String')) returns contents of Ch3Name as a double


% --- Executes during object creation, after setting all properties.
function Ch3Name_CreateFcn(hObject, eventdata, handles)
% hObject    handle to Ch3Name (see GCBO)
% eventdata  reserved - to be defined in a future version of MATLAB
% handles    empty - handles not created until after all CreateFcns called

% Hint: edit controls usually have a white background on Windows.
%       See ISPC and COMPUTER.
if ispc && isequal(get(hObject,'BackgroundColor'), get(0,'defaultUicontrolBackgroundColor'))
    set(hObject,'BackgroundColor','white');
end


% --- Executes on button press in localCheck.
function localCheck_Callback(hObject, eventdata, handles)
% hObject    handle to localCheck (see GCBO)
% eventdata  reserved - to be defined in a future version of MATLAB
% handles    structure with handles and user data (see GUIDATA)

% Hint: get(hObject,'Value') returns toggle state of localCheck
lCheck = get(handles.localCheck, 'Value');
if lCheck
    set (handles.NcoreCheck, 'Value', 0);
    set (handles.nCores, 'String', 'n');
    set (handles.nCores, 'Enable', 'off');
else
    set (handles.NcoreCheck, 'Value', 1);
    set (handles.nCores, 'Enable', 'on');
end
guidata(hObject, handles);

% --- Executes on button press in NcoreCheck.
function NcoreCheck_Callback(hObject, eventdata, handles)
% hObject    handle to NcoreCheck (see GCBO)
% eventdata  reserved - to be defined in a future version of MATLAB
% handles    structure with handles and user data (see GUIDATA)

% Hint: get(hObject,'Value') returns toggle state of NcoreCheck
lCheck = get(handles.NcoreCheck, 'Value');
if lCheck
    set (handles.localCheck, 'Value', 0);
    set (handles.nCores, 'Enable', 'on');
else
    set (handles.localCheck, 'Value', 1);
    set (handles.nCores, 'Enable', 'off');
    set (handles.nCores, 'String', 'n');
end
guidata(hObject, handles);

function nCores_Callback(hObject, eventdata, handles)
% hObject    handle to nCores (see GCBO)
% eventdata  reserved - to be defined in a future version of MATLAB
% handles    structure with handles and user data (see GUIDATA)

% Hints: get(hObject,'String') returns contents of nCores as text
%        str2double(get(hObject,'String')) returns contents of nCores as a double


% --- Executes during object creation, after setting all properties.
function nCores_CreateFcn(hObject, eventdata, handles)
% hObject    handle to nCores (see GCBO)
% eventdata  reserved - to be defined in a future version of MATLAB
% handles    empty - handles not created until after all CreateFcns called

% Hint: edit controls usually have a white background on Windows.
%       See ISPC and COMPUTER.
if ispc && isequal(get(hObject,'BackgroundColor'), get(0,'defaultUicontrolBackgroundColor'))
    set(hObject,'BackgroundColor','white');
end


% --- Executes on button press in startPool.
function startPool_Callback(hObject, eventdata, handles)
% hObject    handle to startPool (see GCBO)
% eventdata  reserved - to be defined in a future version of MATLAB
% handles    structure with handles and user data (see GUIDATA)

% turn off UI
set(findobj(handles.uipanel1, '-property', 'Enable'), 'Enable', 'off');
set(findobj(handles.uipanel2, '-property', 'Enable'), 'Enable', 'off');
set(findobj(handles.uipanel4, '-property', 'Enable'), 'Enable', 'off');
set(findobj(handles.uipanel5, '-property', 'Enable'), 'Enable', 'off');
set(findobj(handles.uipanel6, '-property', 'Enable'), 'Enable', 'off');
set(findobj(handles.uipanel9, '-property', 'Enable'), 'Enable', 'off');
set(findobj(handles.uipanel11, '-property', 'Enable'), 'Enable', 'off');
set(findobj(handles.uipanel7, '-property', 'Enable'), 'Enable', 'off');
set(findobj(handles.uipanel13, '-property', 'Enable'), 'Enable', 'off');
pause (0.5); %pause to allow GUI to update


b = gcp('nocreate');
if ~isempty(b)
    delete (gcp);
end

useLocal = get(handles.localCheck, 'Value');
if useLocal
    set (handles.stopPool, 'Enable', 'off');
    set (handles.startPool, 'Enable', 'off');
    parpool();
    b = gcp('nocreate');
    nCores = b.NumWorkers;
    set (handles.nCoreText, 'String', num2str(nCores));
    set (handles.stopPool, 'Enable', 'on');

else
    set (handles.stopPool, 'Enable', 'off');
    set (handles.startPool, 'Enable', 'off');
    set (handles.nCores, 'Enable', 'off');
    nCores = get(handles.nCores, 'String');
    nCores = ceil(str2num(nCores));
    if isempty(nCores) || nCores < 1
        parpool(); % use local
        b = gcp('nocreate');
        nCores = b.NumWorkers;
    else
        parpool(nCores);
    end
    set (handles.nCoreText, 'String', num2str(nCores));
    set (handles.stopPool, 'Enable', 'on');
    set (handles.nCores, 'Enable', 'on');
end

% turn on UI
set(findobj(handles.uipanel1, '-property', 'Enable'), 'Enable', 'on');
set(findobj(handles.uipanel2, '-property', 'Enable'), 'Enable', 'on');
set(findobj(handles.uipanel4, '-property', 'Enable'), 'Enable', 'on');
set(findobj(handles.uipanel5, '-property', 'Enable'), 'Enable', 'on');
set(findobj(handles.uipanel6, '-property', 'Enable'), 'Enable', 'on');
set(findobj(handles.uipanel9, '-property', 'Enable'), 'Enable', 'on');
set(findobj(handles.uipanel11, '-property', 'Enable'), 'Enable', 'on');
set(findobj(handles.uipanel7, '-property', 'Enable'), 'Enable', 'on');
set(findobj(handles.uipanel13, '-property', 'Enable'), 'Enable', 'on');
set(handles.startPool, 'Enable', 'off');
denistyFilter_Callback(hObject, [], handles);
SAAcheck_Callback(hObject, [], handles);
calcCDC_Callback(hObject, [], handles);
polyRand_Callback(hObject, [], handles);
RDFcheck_Callback(hObject, [], handles);
DBSCANcheck_Callback(hObject, [], handles);
OPTICScheck_Callback(hObject, [], handles);
OPTICShier_Callback(hObject, [], handles);
denistyFilter_Callback(hObject, [], handles);
pause (0.5); %pause to allow GUI to update


% --- Executes on button press in stopPool.
function stopPool_Callback(hObject, eventdata, handles)
% hObject    handle to stopPool (see GCBO)
% eventdata  reserved - to be defined in a future version of MATLAB
% handles    structure with handles and user data (see GUIDATA)

% turn off UI
set(findobj(handles.uipanel1, '-property', 'Enable'), 'Enable', 'off');
set(findobj(handles.uipanel2, '-property', 'Enable'), 'Enable', 'off');
set(findobj(handles.uipanel4, '-property', 'Enable'), 'Enable', 'off');
set(findobj(handles.uipanel5, '-property', 'Enable'), 'Enable', 'off');
set(findobj(handles.uipanel6, '-property', 'Enable'), 'Enable', 'off');
set(findobj(handles.uipanel9, '-property', 'Enable'), 'Enable', 'off');
set(findobj(handles.uipanel11, '-property', 'Enable'), 'Enable', 'off');
set(findobj(handles.uipanel7, '-property', 'Enable'), 'Enable', 'off');
set(findobj(handles.uipanel13, '-property', 'Enable'), 'Enable', 'off');
pause (0.5); %pause to allow GUI to update


b = gcp('nocreate');
if ~isempty(b)
    delete (gcp);
end
set (handles.stopPool, 'Enable', 'off');
set (handles.startPool, 'Enable', 'on');
set (handles.nCoreText, 'String', '[]');
% turn on UI
set(findobj(handles.uipanel1, '-property', 'Enable'), 'Enable', 'on');
set(findobj(handles.uipanel2, '-property', 'Enable'), 'Enable', 'on');
set(findobj(handles.uipanel4, '-property', 'Enable'), 'Enable', 'on');
set(findobj(handles.uipanel5, '-property', 'Enable'), 'Enable', 'on');
set(findobj(handles.uipanel6, '-property', 'Enable'), 'Enable', 'on');
set(findobj(handles.uipanel9, '-property', 'Enable'), 'Enable', 'on');
set(findobj(handles.uipanel11, '-property', 'Enable'), 'Enable', 'on');
set(findobj(handles.uipanel7, '-property', 'Enable'), 'Enable', 'on');
set(findobj(handles.uipanel13, '-property', 'Enable'), 'Enable', 'on');
set(handles.stopPool, 'Enable', 'off');
set(handles.nCores, 'Enable', 'off');
set(handles.nCores, 'String', 'n');
denistyFilter_Callback(hObject, [], handles);
SAAcheck_Callback(hObject, [], handles);
calcCDC_Callback(hObject, [], handles);
polyRand_Callback(hObject, [], handles);
RDFcheck_Callback(hObject, [], handles);
DBSCANcheck_Callback(hObject, [], handles);
OPTICScheck_Callback(hObject, [], handles);
OPTICShier_Callback(hObject, [], handles);

% --- Executes on button press in newROI.
function newROI_Callback(hObject, eventdata, handles)
% hObject    handle to newROI (see GCBO)
% eventdata  reserved - to be defined in a future version of MATLAB
% handles    structure with handles and user data (see GUIDATA)
if isfield (handles, 'h')
    delete (handles.h);
end
set (handles.newROI, 'Enable', 'off');
set (handles.addQueue, 'Enable', 'off');
axes(handles.imDisplay);
handles.h = imrect(handles.imDisplay);
tpos = wait(handles.h);
tpos(tpos<0) = 0; %remove any negative indices
ROIpos(1) = tpos(2);
ROIpos(2) = tpos(2)+tpos(4); %convert xmin/max, ymin/max
ROIpos(3) = tpos(1);
ROIpos(4) = tpos(1)+tpos(3);
handles.ROIposition = ROIpos;
set (handles.newROI, 'Enable', 'on');
set (handles.addQueue, 'Enable', 'on');
guidata(hObject, handles);

pause (0.5); %pause to allow GUI to update

% --- Executes on button press in SAAcheck.
function SAAcheck_Callback(hObject, eventdata, handles)
% hObject    handle to SAAcheck (see GCBO)
% eventdata  reserved - to be defined in a future version of MATLAB
% handles    structure with handles and user data (see GUIDATA)

% Hint: get(hObject,'Value') returns toggle state of SAAcheck
tVal = get(handles.SAAcheck, 'Value');
if tVal
    set (handles.SAAuserCDC, 'Value', 0);
    set (handles.calcCDC, 'Value', 1);
    set (handles.SAAuserCDCvalue, 'Enable', 'off');
    set (handles.CDC_SD, 'Enable', 'on');
    set(handles.SAAcutoff, 'Enable', 'on');
    set (handles.calcCDC, 'Enable', 'on');
    set (handles.SAAuserCDC, 'Enable', 'on');
    set (handles.SAAaF, 'Enable', 'on');
    set (handles.SAAdist, 'Enable', 'on');
    set (handles.SAArand, 'Enable', 'on');
else
    set (handles.SAAuserCDC, 'Value', 0);
    set (handles.SAAuserCDC, 'Enable', 'off');
    set (handles.calcCDC, 'Value', 0);
    set (handles.calcCDC, 'Enable', 'off');
    set (handles.SAAuserCDCvalue, 'Enable', 'off');
    set (handles.CDC_SD, 'Enable', 'off');
    set(handles.SAAcutoff, 'Enable', 'off');
    set (handles.SAAaF, 'Enable', 'off');
    set (handles.SAAdist, 'Enable', 'off');
    set (handles.SAArand, 'Enable', 'off');

end

% --- Executes on button press in calcCDC.
function calcCDC_Callback(hObject, eventdata, handles)
% hObject    handle to calcCDC (see GCBO)
% eventdata  reserved - to be defined in a future version of MATLAB
% handles    structure with handles and user data (see GUIDATA)

% Hint: get(hObject,'Value') returns toggle state of calcCDC
tVal = get(handles.calcCDC, 'Value');
if tVal
    set (handles.SAAuserCDC, 'Value', 0);
    set (handles.calcCDC, 'Value', 1);
    set (handles.SAAuserCDCvalue, 'Enable', 'off');
    set (handles.CDC_SD, 'Enable', 'on');
    set(handles.SAAcutoff, 'Enable', 'on');
else
    set (handles.SAAuserCDC, 'Value', 1);
    set (handles.calcCDC, 'Value', 0);
    set (handles.SAAuserCDCvalue, 'Enable', 'on');
    set (handles.CDC_SD, 'Enable', 'off');
    set(handles.SAAcutoff, 'Enable', 'off');
end


function CDC_SD_Callback(hObject, eventdata, handles)
% hObject    handle to CDC_SD (see GCBO)
% eventdata  reserved - to be defined in a future version of MATLAB
% handles    structure with handles and user data (see GUIDATA)

% Hints: get(hObject,'String') returns contents of CDC_SD as text
%        str2double(get(hObject,'String')) returns contents of CDC_SD as a double


% --- Executes during object creation, after setting all properties.
function CDC_SD_CreateFcn(hObject, eventdata, handles)
% hObject    handle to CDC_SD (see GCBO)
% eventdata  reserved - to be defined in a future version of MATLAB
% handles    empty - handles not created until after all CreateFcns called

% Hint: edit controls usually have a white background on Windows.
%       See ISPC and COMPUTER.
if ispc && isequal(get(hObject,'BackgroundColor'), get(0,'defaultUicontrolBackgroundColor'))
    set(hObject,'BackgroundColor','white');
end


function SAAcutoff_Callback(hObject, eventdata, handles)
% hObject    handle to SAAcutoff (see GCBO)
% eventdata  reserved - to be defined in a future version of MATLAB
% handles    structure with handles and user data (see GUIDATA)

% Hints: get(hObject,'String') returns contents of SAAcutoff as text
%        str2double(get(hObject,'String')) returns contents of SAAcutoff as a double


% --- Executes during object creation, after setting all properties.
function SAAcutoff_CreateFcn(hObject, eventdata, handles)
% hObject    handle to SAAcutoff (see GCBO)
% eventdata  reserved - to be defined in a future version of MATLAB
% handles    empty - handles not created until after all CreateFcns called

% Hint: edit controls usually have a white background on Windows.
%       See ISPC and COMPUTER.
if ispc && isequal(get(hObject,'BackgroundColor'), get(0,'defaultUicontrolBackgroundColor'))
    set(hObject,'BackgroundColor','white');
end


function SAAdist_Callback(hObject, eventdata, handles)
% hObject    handle to SAAdist (see GCBO)
% eventdata  reserved - to be defined in a future version of MATLAB
% handles    structure with handles and user data (see GUIDATA)

% Hints: get(hObject,'String') returns contents of SAAdist as text
%        str2double(get(hObject,'String')) returns contents of SAAdist as a double


% --- Executes during object creation, after setting all properties.
function SAAdist_CreateFcn(hObject, eventdata, handles)
% hObject    handle to SAAdist (see GCBO)
% eventdata  reserved - to be defined in a future version of MATLAB
% handles    empty - handles not created until after all CreateFcns called

% Hint: edit controls usually have a white background on Windows.
%       See ISPC and COMPUTER.
if ispc && isequal(get(hObject,'BackgroundColor'), get(0,'defaultUicontrolBackgroundColor'))
    set(hObject,'BackgroundColor','white');
end


function SAArand_Callback(hObject, eventdata, handles)
% hObject    handle to SAArand (see GCBO)
% eventdata  reserved - to be defined in a future version of MATLAB
% handles    structure with handles and user data (see GUIDATA)

% Hints: get(hObject,'String') returns contents of SAArand as text
%        str2double(get(hObject,'String')) returns contents of SAArand as a double


% --- Executes during object creation, after setting all properties.
function SAArand_CreateFcn(hObject, eventdata, handles)
% hObject    handle to SAArand (see GCBO)
% eventdata  reserved - to be defined in a future version of MATLAB
% handles    empty - handles not created until after all CreateFcns called

% Hint: edit controls usually have a white background on Windows.
%       See ISPC and COMPUTER.
if ispc && isequal(get(hObject,'BackgroundColor'), get(0,'defaultUicontrolBackgroundColor'))
    set(hObject,'BackgroundColor','white');
end


% --- Executes on button press in SAAuserCDC.
function SAAuserCDC_Callback(hObject, eventdata, handles)
% hObject    handle to SAAuserCDC (see GCBO)
% eventdata  reserved - to be defined in a future version of MATLAB
% handles    structure with handles and user data (see GUIDATA)

% Hint: get(hObject,'Value') returns toggle state of SAAuserCDC
tVal = get(handles.SAAuserCDC, 'Value');
if tVal
    set (handles.SAAuserCDC, 'Value', 1);
    set (handles.calcCDC, 'Value', 0);
    set (handles.SAAuserCDCvalue, 'Enable', 'on');
    set (handles.CDC_SD, 'Enable', 'off');
    set(handles.SAAcutoff, 'Enable', 'off');
else
    set (handles.SAAuserCDC, 'Value', 0);
    set (handles.calcCDC, 'Value', 1);
    set (handles.SAAuserCDCvalue, 'Enable', 'off');
    set (handles.CDC_SD, 'Enable', 'on');
    set(handles.SAAcutoff, 'Enable', 'on');
end

function SAAuserCDCvalue_Callback(hObject, eventdata, handles)
% hObject    handle to SAAuserCDCvalue (see GCBO)
% eventdata  reserved - to be defined in a future version of MATLAB
% handles    structure with handles and user data (see GUIDATA)

% Hints: get(hObject,'String') returns contents of SAAuserCDCvalue as text
%        str2double(get(hObject,'String')) returns contents of SAAuserCDCvalue as a double


% --- Executes during object creation, after setting all properties.
function SAAuserCDCvalue_CreateFcn(hObject, eventdata, handles)
% hObject    handle to SAAuserCDCvalue (see GCBO)
% eventdata  reserved - to be defined in a future version of MATLAB
% handles    empty - handles not created until after all CreateFcns called

% Hint: edit controls usually have a white background on Windows.
%       See ISPC and COMPUTER.
if ispc && isequal(get(hObject,'BackgroundColor'), get(0,'defaultUicontrolBackgroundColor'))
    set(hObject,'BackgroundColor','white');
end


% --- Executes on button press in RDFcheck.
function RDFcheck_Callback(hObject, eventdata, handles)
% hObject    handle to RDFcheck (see GCBO)
% eventdata  reserved - to be defined in a future version of MATLAB
% handles    structure with handles and user data (see GUIDATA)

% Hint: get(hObject,'Value') returns toggle state of RDFcheck


function spatialDist_Callback(hObject, eventdata, handles)
% hObject    handle to spatialDist (see GCBO)
% eventdata  reserved - to be defined in a future version of MATLAB
% handles    structure with handles and user data (see GUIDATA)

% Hints: get(hObject,'String') returns contents of spatialDist as text
%        str2double(get(hObject,'String')) returns contents of spatialDist as a double


% --- Executes during object creation, after setting all properties.
function spatialDist_CreateFcn(hObject, eventdata, handles)
% hObject    handle to spatialDist (see GCBO)
% eventdata  reserved - to be defined in a future version of MATLAB
% handles    empty - handles not created until after all CreateFcns called

% Hint: edit controls usually have a white background on Windows.
%       See ISPC and COMPUTER.
if ispc && isequal(get(hObject,'BackgroundColor'), get(0,'defaultUicontrolBackgroundColor'))
    set(hObject,'BackgroundColor','white');
end


% --- Executes on button press in DBSCANcheck.
function DBSCANcheck_Callback(hObject, eventdata, handles)
% hObject    handle to DBSCANcheck (see GCBO)
% eventdata  reserved - to be defined in a future version of MATLAB
% handles    structure with handles and user data (see GUIDATA)

% Hint: get(hObject,'Value') returns toggle state of DBSCANcheck
tVal = get(handles.DBSCANcheck, 'Value');
if tVal
    set(handles.DBSCANk, 'Enable', 'on');
    set(handles.DBSCANe, 'Enable', 'on');
    set(handles.DBSCANch, 'Enable', 'on');
else
    set(handles.DBSCANk, 'Enable', 'off');
    set(handles.DBSCANe, 'Enable', 'off');
    set(handles.DBSCANch, 'Enable', 'off');
end    

% --- Executes on button press in OPTICScheck.
function OPTICScheck_Callback(hObject, eventdata, handles)
% hObject    handle to OPTICScheck (see GCBO)
% eventdata  reserved - to be defined in a future version of MATLAB
% handles    structure with handles and user data (see GUIDATA)

% Hint: get(hObject,'Value') returns toggle state of OPTICScheck
tVal = get(handles.OPTICScheck, 'Value');
if tVal
    set(handles.OPTICSk, 'Enable', 'on');
    set(handles.OPTICSch, 'Enable', 'on');
    set(handles.OPTICShier, 'Enable', 'on');
    OPTICShier_Callback(hObject, [], handles);
else
    set(handles.OPTICSk, 'Enable', 'off');
    set(handles.OPTICSch, 'Enable', 'off');
    set(handles.OPTICShier, 'Enable', 'off');
    set(handles.hierRatio, 'Enable', 'off');
end   


function DBSCANk_Callback(hObject, eventdata, handles)
% hObject    handle to DBSCANk (see GCBO)
% eventdata  reserved - to be defined in a future version of MATLAB
% handles    structure with handles and user data (see GUIDATA)

% Hints: get(hObject,'String') returns contents of DBSCANk as text
%        str2double(get(hObject,'String')) returns contents of DBSCANk as a double


% --- Executes during object creation, after setting all properties.
function DBSCANk_CreateFcn(hObject, eventdata, handles)
% hObject    handle to DBSCANk (see GCBO)
% eventdata  reserved - to be defined in a future version of MATLAB
% handles    empty - handles not created until after all CreateFcns called

% Hint: edit controls usually have a white background on Windows.
%       See ISPC and COMPUTER.
if ispc && isequal(get(hObject,'BackgroundColor'), get(0,'defaultUicontrolBackgroundColor'))
    set(hObject,'BackgroundColor','white');
end


function DBSCANe_Callback(hObject, eventdata, handles)
% hObject    handle to DBSCANe (see GCBO)
% eventdata  reserved - to be defined in a future version of MATLAB
% handles    structure with handles and user data (see GUIDATA)

% Hints: get(hObject,'String') returns contents of DBSCANe as text
%        str2double(get(hObject,'String')) returns contents of DBSCANe as a double


% --- Executes during object creation, after setting all properties.
function DBSCANe_CreateFcn(hObject, eventdata, handles)
% hObject    handle to DBSCANe (see GCBO)
% eventdata  reserved - to be defined in a future version of MATLAB
% handles    empty - handles not created until after all CreateFcns called

% Hint: edit controls usually have a white background on Windows.
%       See ISPC and COMPUTER.
if ispc && isequal(get(hObject,'BackgroundColor'), get(0,'defaultUicontrolBackgroundColor'))
    set(hObject,'BackgroundColor','white');
end


% --- Executes on selection change in DBSCANch.
function DBSCANch_Callback(hObject, eventdata, handles)
% hObject    handle to DBSCANch (see GCBO)
% eventdata  reserved - to be defined in a future version of MATLAB
% handles    structure with handles and user data (see GUIDATA)

% Hints: contents = cellstr(get(hObject,'String')) returns DBSCANch contents as cell array
%        contents{get(hObject,'Value')} returns selected item from DBSCANch


% --- Executes during object creation, after setting all properties.
function DBSCANch_CreateFcn(hObject, eventdata, handles)
% hObject    handle to DBSCANch (see GCBO)
% eventdata  reserved - to be defined in a future version of MATLAB
% handles    empty - handles not created until after all CreateFcns called

% Hint: popupmenu controls usually have a white background on Windows.
%       See ISPC and COMPUTER.
if ispc && isequal(get(hObject,'BackgroundColor'), get(0,'defaultUicontrolBackgroundColor'))
    set(hObject,'BackgroundColor','white');
end


function OPTICSk_Callback(hObject, eventdata, handles)
% hObject    handle to OPTICSk (see GCBO)
% eventdata  reserved - to be defined in a future version of MATLAB
% handles    structure with handles and user data (see GUIDATA)

% Hints: get(hObject,'String') returns contents of OPTICSk as text
%        str2double(get(hObject,'String')) returns contents of OPTICSk as a double


% --- Executes during object creation, after setting all properties.
function OPTICSk_CreateFcn(hObject, eventdata, handles)
% hObject    handle to OPTICSk (see GCBO)
% eventdata  reserved - to be defined in a future version of MATLAB
% handles    empty - handles not created until after all CreateFcns called

% Hint: edit controls usually have a white background on Windows.
%       See ISPC and COMPUTER.
if ispc && isequal(get(hObject,'BackgroundColor'), get(0,'defaultUicontrolBackgroundColor'))
    set(hObject,'BackgroundColor','white');
end


% --- Executes on selection change in OPTICSch.
function OPTICSch_Callback(hObject, eventdata, handles)
% hObject    handle to OPTICSch (see GCBO)
% eventdata  reserved - to be defined in a future version of MATLAB
% handles    structure with handles and user data (see GUIDATA)

% Hints: contents = cellstr(get(hObject,'String')) returns OPTICSch contents as cell array
%        contents{get(hObject,'Value')} returns selected item from OPTICSch


% --- Executes during object creation, after setting all properties.
function OPTICSch_CreateFcn(hObject, eventdata, handles)
% hObject    handle to OPTICSch (see GCBO)
% eventdata  reserved - to be defined in a future version of MATLAB
% handles    empty - handles not created until after all CreateFcns called

% Hint: popupmenu controls usually have a white background on Windows.
%       See ISPC and COMPUTER.
if ispc && isequal(get(hObject,'BackgroundColor'), get(0,'defaultUicontrolBackgroundColor'))
    set(hObject,'BackgroundColor','white');
end


% --- Executes on button press in OPTICShier.
function OPTICShier_Callback(hObject, eventdata, handles)
% hObject    handle to OPTICShier (see GCBO)
% eventdata  reserved - to be defined in a future version of MATLAB
% handles    structure with handles and user data (see GUIDATA)

% Hint: get(hObject,'Value') returns toggle state of OPTICShier
tVal = get(handles.OPTICShier, 'Value');
if tVal
    set(handles.hierRatio, 'Enable', 'on');
else
    set(handles.hierRatio, 'Enable', 'off');
end

% --- Executes on button press in startButton.
function startButton_Callback(hObject, eventdata, handles)
% hObject    handle to startButton (see GCBO)
% eventdata  reserved - to be defined in a future version of MATLAB
% handles    structure with handles and user data (see GUIDATA)

% turn off UI
set(findobj(handles.uipanel1, '-property', 'Enable'), 'Enable', 'off');
set(findobj(handles.uipanel2, '-property', 'Enable'), 'Enable', 'off');
set(findobj(handles.uipanel4, '-property', 'Enable'), 'Enable', 'off');
set(findobj(handles.uipanel5, '-property', 'Enable'), 'Enable', 'off');
set(findobj(handles.uipanel6, '-property', 'Enable'), 'Enable', 'off');
set(findobj(handles.uipanel9, '-property', 'Enable'), 'Enable', 'off');
set(findobj(handles.uipanel11, '-property', 'Enable'), 'Enable', 'off');
set(findobj(handles.uipanel7, '-property', 'Enable'), 'Enable', 'off');
set(findobj(handles.uipanel13, '-property', 'Enable'), 'Enable', 'off');
pause (0.5); %pause to allow GUI to update

%start parallel processing, if not already done
b = gcp('nocreate');
if isempty(b)
    startPool_Callback(hObject, [], handles); %start pool if not done already
    pause (0.5);
end

% loop through queue
for ii=1:handles.Nqueue
    display (' ');
    display (['Analyzing ROI ' num2str(ii) ' of ' num2str(handles.Nqueue) '...']);
    a = handles.queue(ii); %temp structure
    MIiSRdata.queueInfo = handles.queue;
    
    %update queue list
    qList = get(handles.queueList, 'String'); %get current display queue
    tName = char(qList(1));
    tName = cellstr(['Processing: ' tName]);
    qList(1) = tName;
    set(handles.queueList, 'String', qList);
    pause (0.5); %provide time for GUI to update
    
    % --------------------   Load & Crop Images
    cd (a.path); %move to base directory
    tName = char(a.fName);
    s = strfind(tName, '[');
    s = s(1)-3; %find divider in file name and crop area
    Conditions.fName = tName(1:s);
    mkdir (tName); %make folder for files
    cd (tName); %move to folder, to save all files.
    
    Conditions.ImScale = 20; %nm/pixel in TIFF images
    Conditions.saveTIFF = 1; %save TIFF files
	Conditions.saveUncropped = 0; %save uncropped image
    Conditions.minPhotons = 0; %filter for minimal number of photons, 0 = no filter
    Conditions.minPrecission = 0; %filter for minimal precision (in nm), 0 = no filter
    Conditions.savePosFiles = 1; %save position (.mat) files
    Conditions.saveSingleCh = 0; %save single channels
	Conditions.Ch1Label = char(a.Ch1Name);
    Conditions.Ch2Label = char(a.Ch2Name);
    Conditions.Ch3Label = char(a.Ch3Name);
    
    % generate file processing list
    if a.nCh == 1
        fList = {a.Ch1Path};
    elseif a.nCh == 2

        fList = {a.Ch1Path; a.Ch2Path};
    else
        fList = {a.Ch1Path; a.Ch2Path; a.Ch3Path};
    end
        
    % load & crop
    LoadCrop (fList, a.cropCoords.*20, Conditions); %convert coords from image to nm
    clear cropPos
    
    % ------------------------------------ Density Filtering
    if a.denistyFilter
        display ('Density Filtering Dataset');
        Conditions.distFilt = 200; 
        Conditions.fMode = 1; 
        if isnan (a.densitySD1)
            Conditions.Ch1Filt = [];
        else
            Conditions.Ch1Filt = a.densitySD1;
        end
        if isnan (a.densitySD2)
            Conditions.Ch2Filt = [];
        else
            Conditions.Ch2Filt = a.densitySD2;
        end
        if isnan (a.densitySD3)
            Conditions.Ch3Filt = [];
        else
            Conditions.Ch3Filt = a.densitySD3;
        end
        Conditions.saveTIFF = 0;
        densityFilter ([Conditions.fName ' - cropped.mat'], Conditions);
        Conditions.fName = ['Filtered - ' Conditions.fName];
        
    end
    
    % ------------------------------------ SAA
    if a.SAAcheck
        display (' ');
        
        if a.SAAuserCDC
            Conditions.SD = 0; %0 causes cutoff value to be used
            Conditions.Cutoff = str2double(a.SAAuserCDCvalue);
        else
            Conditions.SD = str2double(a.CDC_SD); %calculate CDC
            Conditions.Cutoff = str2double(a.SAAcutoff);
        end
        Conditions.BinMax = ceil(str2double(a.SAAdist)); 
        Conditions.Iterations = ceil(str2double(a.SAArand));
        Conditions.AnalyzedFraction = str2double(a.SAAaF);
        Conditions.polyRand = uint8 (a.polyRand);
        if Conditions.AnalyzedFraction > 1
            Conditions.AnalyzedFraction = 1;
        elseif Conditions.AnalyzedFraction <= 0
            Conditions.AnalyzedFraction = 0.1;
        end
        Conditions.gFilter = 3;
        Conditions.ContourDensity = 25;

        if a.nCh == 1 && a.SAAcheck
            display ('Insufficient channels for SAA analysis, skipping to next assay');
        elseif a.nCh == 2 && a.SAAcheck
            MIiSRdata.SAAdata = SAA2col([Conditions.fName ' - cropped.mat'], 0, Conditions);
        elseif a.nCh == 3 && a.SAAcheck
            MIiSRdata.SAAdata = SAA3col([Conditions.fName ' - cropped.mat'], 0, Conditions);
        end
    
        pause (0.5); %provide time for graphs to close
        
    end %end SAA
        
    %-------------------------------------- Spatial Stats
    if a.RDFcheck
        display (' ');
        display ('Performing Spatial Statistics');
        Conditions.Bound = str2double(a.spatialDist);
        Conditions.spatialGraph = 1;
        if a.spatialCh1 > a.nCh
            display ('Warning: Channel number selected for the Primary channel is greater than the number of channels in the image.');
            display (['Setting Primary channel to channel ' num2str(a.nCh), '.']);
            a.spatialCh1 = a.nCh;
        end
        if a.spatialCh2 > a.nCh
            display ('Warning: Channel number selected for the Secondary channel is greater than the number of channels in the image.');
            display (['Setting Secondary channel to channel ' num2str(a.nCh), '.']);
            a.spatialCh2 = a.nCh;
        end
        
        %Process
        MIiSRdata.spatialData = spatialStats([Conditions.fName ' - cropped.mat'], a.spatialCh1, a.spatialCh2, 1, Conditions);
        pause (0.5); %provide time for graphs to close
    end %end spatial stats
    
    %-------------------------------------- DBSCAN
    if a.DBSCANcheck
        display (' ');
        display (['Performing DBASCAN Segmentation of Channel ' num2str(a.DBSCANch) '.']);
        
        if a.DBSCANch > a.nCh
            display (['Selected channel does not exist in image, processing channel ' num2str(a.nCh) ' instead.']);
            a.DBSCANch = a.nCh;
        end
        
        %collect variables
        dK = ceil(str2double(a.DBSCANk));
        if dK < 2
            display('Warning: Minimum cluster size is too small; setting to 2.');
            dK = 2;
        end
        dE = str2double(a.DBSCANe);
        if isnan(dE)
            dE = [];
        end
        
        %run DBSCAN
        MIiSRdata.DBSCAN = DBSCAN([Conditions.fName ' - cropped.mat'], a.DBSCANch, dK, dE, 1, Conditions.fName);
        pause (0.5); %provide time for graphs to close
    end %end DBSCAN
    
    %-------------------------------------- OPTICS
    if a.OPTICScheck
        display (' ');
        display (['Performing OPTICS Segmentation of Channel ' num2str(a.OPTICSch) '.']);
        
               
        if a.OPTICSch > a.nCh
            display (['Selected channel does not exist in image, processing channel ' num2str(a.nCh) ' instead.']);
            a.OPTICSch = a.nCh;
        end
        
         %collect variables
        dK = ceil(str2double(a.OPTICSk));
        if dK < 2
            display('Warning: Minimum cluster size is too small; setting to 2.');
            dK = 2;
        end
        
        %run OPTICS
        MIiSRdata.OPTICS = OPTICS([Conditions.fName ' - cropped.mat'], a.OPTICSch, 2, dK);
        
        %run hieartichal segrigation, if selected
        if a.OPTICShier
            display (['   ...Segmenting OPTICS Plot from Channel ' num2str(a.OPTICSch) '.']);
            minSplit = str2double(a.hierRatio);
            
            if minSplit <= 0 || minSplit >= 1.0
                disply ('Warning: Peak Ratio must be between 0 and 1.0. Setting to defulat value (0.75).');
                minSplit = 0.75;
            end
            
            %run heirOPTICS
            MIiSRdata.OPTICSsegment = hierOPTICS (MIiSRdata.OPTICS, dK, minSplit);
        end
        
    end % end OPTICS
       
    
    %-----------------------------SaveData & Cleanup
    save (['MIiSR - ' Conditions.fName '.mat'], 'Conditions', 'MIiSRdata'); 
    
    %prepare for next loop
    clear SAAdata Conditions fList a MIiSRdata dK dE

    %update display and queuelist
    display (' ');
    qList(1) = [];
    set(handles.queueList, 'String', qList);
    pause (0.5); %provide time for GUI to update

    
end %end main processing loop


%-------------------------Final Cleanup
cd (handles.pwd);

%turn off parallel if not started by user
if isempty(b)
    stopPool_Callback(hObject, [], handles);
end

set(handles.startButton, 'Enable', 'inactive');
set(handles.startButton, 'String', 'Done!');
set(handles.startButton, 'ForegroundColor', [0,1,0]);

display('=============================================================');
display('|                                                           |');
display('|           Analysis Complete                               |');
display('|                                                           |');
display('=============================================================');
beep;
pause (0.5);
close(gcf);

% --- Executes on button press in delROI.
function delROI_Callback(hObject, eventdata, handles)
% hObject    handle to delROI (see GCBO)
% eventdata  reserved - to be defined in a future version of MATLAB
% handles    structure with handles and user data (see GUIDATA)
if isfield (handles, 'h')
    delete (handles.h);
    guidata(hObject, handles);
end


% --- Executes on selection change in spatialCh1.
function spatialCh1_Callback(hObject, eventdata, handles)
% hObject    handle to spatialCh1 (see GCBO)
% eventdata  reserved - to be defined in a future version of MATLAB
% handles    structure with handles and user data (see GUIDATA)

% Hints: contents = cellstr(get(hObject,'String')) returns spatialCh1 contents as cell array
%        contents{get(hObject,'Value')} returns selected item from spatialCh1


% --- Executes during object creation, after setting all properties.
function spatialCh1_CreateFcn(hObject, eventdata, handles)
% hObject    handle to spatialCh1 (see GCBO)
% eventdata  reserved - to be defined in a future version of MATLAB
% handles    empty - handles not created until after all CreateFcns called

% Hint: popupmenu controls usually have a white background on Windows.
%       See ISPC and COMPUTER.
if ispc && isequal(get(hObject,'BackgroundColor'), get(0,'defaultUicontrolBackgroundColor'))
    set(hObject,'BackgroundColor','white');
end


% --- Executes on selection change in spatialCh2.
function spatialCh2_Callback(hObject, eventdata, handles)
% hObject    handle to spatialCh2 (see GCBO)
% eventdata  reserved - to be defined in a future version of MATLAB
% handles    structure with handles and user data (see GUIDATA)

% Hints: contents = cellstr(get(hObject,'String')) returns spatialCh2 contents as cell array
%        contents{get(hObject,'Value')} returns selected item from spatialCh2


% --- Executes during object creation, after setting all properties.
function spatialCh2_CreateFcn(hObject, eventdata, handles)
% hObject    handle to spatialCh2 (see GCBO)
% eventdata  reserved - to be defined in a future version of MATLAB
% handles    empty - handles not created until after all CreateFcns called

% Hint: popupmenu controls usually have a white background on Windows.
%       See ISPC and COMPUTER.
if ispc && isequal(get(hObject,'BackgroundColor'), get(0,'defaultUicontrolBackgroundColor'))
    set(hObject,'BackgroundColor','white');
end


% --- Executes on button press in clearImage.
function clearImage_Callback(hObject, eventdata, handles)
% hObject    handle to clearImage (see GCBO)
% eventdata  reserved - to be defined in a future version of MATLAB
% handles    structure with handles and user data (see GUIDATA)
%reset GUI
set(handles.newROI, 'Enable', 'off');
set(handles.delROI, 'Enable', 'off');
set(handles.clearImage, 'Enable', 'off');
set(handles.Ch1Path, 'String', []);
set(handles.Ch1Name, 'String', 'Name for Channel 1');
set(handles.addCh2, 'Enable', 'off');
set(handles.Ch2Name, 'String', 'Name for Channel 2');
set(handles.Ch2Path, 'String', []);
set(handles.addCh3, 'Enable', 'off');
set(handles.Ch3Path, 'String', []);
set(handles.Ch3Name, 'String', 'Name for Channel 3');
set(handles.addQueue, 'Enable', 'off');

if isfield (handles, 'h');
    delete (handles.h); %clear ROI
end
axes(handles.imDisplay);
imshow([]); %clear image


function hierRatio_Callback(hObject, eventdata, handles)
% hObject    handle to hierRatio (see GCBO)
% eventdata  reserved - to be defined in a future version of MATLAB
% handles    structure with handles and user data (see GUIDATA)

% Hints: get(hObject,'String') returns contents of hierRatio as text
%        str2double(get(hObject,'String')) returns contents of hierRatio as a double


% --- Executes during object creation, after setting all properties.
function hierRatio_CreateFcn(hObject, eventdata, handles)
% hObject    handle to hierRatio (see GCBO)
% eventdata  reserved - to be defined in a future version of MATLAB
% handles    empty - handles not created until after all CreateFcns called

% Hint: edit controls usually have a white background on Windows.
%       See ISPC and COMPUTER.
if ispc && isequal(get(hObject,'BackgroundColor'), get(0,'defaultUicontrolBackgroundColor'))
    set(hObject,'BackgroundColor','white');
end


% --- Executes on button press in denistyFilter.
function denistyFilter_Callback(hObject, eventdata, handles)
% hObject    handle to denistyFilter (see GCBO)
% eventdata  reserved - to be defined in a future version of MATLAB
% handles    structure with handles and user data (see GUIDATA)

% Hint: get(hObject,'Value') returns toggle state of denistyFilter
tVal = get(handles.denistyFilter, 'Value');
if tVal
    set (handles.densitySD1, 'Enable', 'on');
    set (handles.densitySD2, 'Enable', 'on');
    set (handles.densitySD3, 'Enable', 'on');
    set (handles.densityDist, 'Enable', 'on');
else
    set (handles.densitySD1, 'Enable', 'off');
    set (handles.densitySD2, 'Enable', 'off');
    set (handles.densitySD3, 'Enable', 'off');
    set (handles.densityDist, 'Enable', 'off');
end


function densitySD2_Callback(hObject, eventdata, handles)
% hObject    handle to densitySD2 (see GCBO)
% eventdata  reserved - to be defined in a future version of MATLAB
% handles    structure with handles and user data (see GUIDATA)

% Hints: get(hObject,'String') returns contents of densitySD2 as text
%        str2double(get(hObject,'String')) returns contents of densitySD2 as a double


% --- Executes during object creation, after setting all properties.
function densitySD2_CreateFcn(hObject, eventdata, handles)
% hObject    handle to densitySD2 (see GCBO)
% eventdata  reserved - to be defined in a future version of MATLAB
% handles    empty - handles not created until after all CreateFcns called

% Hint: edit controls usually have a white background on Windows.
%       See ISPC and COMPUTER.
if ispc && isequal(get(hObject,'BackgroundColor'), get(0,'defaultUicontrolBackgroundColor'))
    set(hObject,'BackgroundColor','white');
end


function densityDist_Callback(hObject, eventdata, handles)
% hObject    handle to densityDist (see GCBO)
% eventdata  reserved - to be defined in a future version of MATLAB
% handles    structure with handles and user data (see GUIDATA)

% Hints: get(hObject,'String') returns contents of densityDist as text
%        str2double(get(hObject,'String')) returns contents of densityDist as a double


% --- Executes during object creation, after setting all properties.
function densityDist_CreateFcn(hObject, eventdata, handles)
% hObject    handle to densityDist (see GCBO)
% eventdata  reserved - to be defined in a future version of MATLAB
% handles    empty - handles not created until after all CreateFcns called

% Hint: edit controls usually have a white background on Windows.
%       See ISPC and COMPUTER.
if ispc && isequal(get(hObject,'BackgroundColor'), get(0,'defaultUicontrolBackgroundColor'))
    set(hObject,'BackgroundColor','white');
end


function densitySD1_Callback(hObject, eventdata, handles)
% hObject    handle to densitySD1 (see GCBO)
% eventdata  reserved - to be defined in a future version of MATLAB
% handles    structure with handles and user data (see GUIDATA)

% Hints: get(hObject,'String') returns contents of densitySD1 as text
%        str2double(get(hObject,'String')) returns contents of densitySD1 as a double


% --- Executes during object creation, after setting all properties.
function densitySD1_CreateFcn(hObject, eventdata, handles)
% hObject    handle to densitySD1 (see GCBO)
% eventdata  reserved - to be defined in a future version of MATLAB
% handles    empty - handles not created until after all CreateFcns called

% Hint: edit controls usually have a white background on Windows.
%       See ISPC and COMPUTER.
if ispc && isequal(get(hObject,'BackgroundColor'), get(0,'defaultUicontrolBackgroundColor'))
    set(hObject,'BackgroundColor','white');
end


function densitySD3_Callback(hObject, eventdata, handles)
% hObject    handle to densitySD3 (see GCBO)
% eventdata  reserved - to be defined in a future version of MATLAB
% handles    structure with handles and user data (see GUIDATA)

% Hints: get(hObject,'String') returns contents of densitySD3 as text
%        str2double(get(hObject,'String')) returns contents of densitySD3 as a double


% --- Executes during object creation, after setting all properties.
function densitySD3_CreateFcn(hObject, eventdata, handles)
% hObject    handle to densitySD3 (see GCBO)
% eventdata  reserved - to be defined in a future version of MATLAB
% handles    empty - handles not created until after all CreateFcns called

% Hint: edit controls usually have a white background on Windows.
%       See ISPC and COMPUTER.
if ispc && isequal(get(hObject,'BackgroundColor'), get(0,'defaultUicontrolBackgroundColor'))
    set(hObject,'BackgroundColor','white');
end


function SAAaF_Callback(hObject, eventdata, handles)
% hObject    handle to SAAaF (see GCBO)
% eventdata  reserved - to be defined in a future version of MATLAB
% handles    structure with handles and user data (see GUIDATA)

% Hints: get(hObject,'String') returns contents of SAAaF as text
%        str2double(get(hObject,'String')) returns contents of SAAaF as a double


% --- Executes during object creation, after setting all properties.
function SAAaF_CreateFcn(hObject, eventdata, handles)
% hObject    handle to SAAaF (see GCBO)
% eventdata  reserved - to be defined in a future version of MATLAB
% handles    empty - handles not created until after all CreateFcns called

% Hint: edit controls usually have a white background on Windows.
%       See ISPC and COMPUTER.
if ispc && isequal(get(hObject,'BackgroundColor'), get(0,'defaultUicontrolBackgroundColor'))
    set(hObject,'BackgroundColor','white');
end


% --- Executes on button press in polyRand.
function polyRand_Callback(hObject, eventdata, handles)
% hObject    handle to polyRand (see GCBO)
% eventdata  reserved - to be defined in a future version of MATLAB
% handles    structure with handles and user data (see GUIDATA)

% Hint: get(hObject,'Value') returns toggle state of polyRand
