# Supplementary material for: MIiSR: Molecular Interactions in Super-Resolution Imaging Enables the Analysis of Protein Interactions, Dynamics and Formation of Multi-protein Structures
Source: PLoS Comput Biol. 2015 Dec 11;11(12):e1004634. doi: 10.1371/journal.pcbi.1004634 (PMC4676698; doi:10.1371/journal.pcbi.1004634)
Supplement: S1 File — This zip-compressed archive contains the MIiSRconvert and MIiSR GUI’s, as well as stand-alone function for scripts for converting common super-resolution microscopy position files to Matlab-compatible matrices (fileConv.m), for cropping and filtering super-resolution microscopy position files (LoadCrop.m), and to perform the SAA (SAA2col.m, SAA3col.m), RDF and Ripley’s analysis (spatialStats.m), DBSCAN (DBSCAN.m), OPTICS (OPTICS.m) and hierarchal segmentation of the OPTICS plot (hierOPTICS.m) analyses described in this paper. In addition, stand-alone functions for Owen et al’s. Ripley’s H-function based image segmentation (Hsegment.m, [39]) and Sengupta et al’s. quantification of the number molecules in an RDF plot (RDFquant.m, [15]) have been included. All of these analyses can be performed using either 2D or 3D molecule position files. The use and dependencies of each function can be found in the header of each Matlab function. (ZIP) [file pcbi.1004634.s005.zip › MIiSRconvert.m]

function varargout = MIiSRconvert(varargin)
% MIISRCONVERT MATLAB code for MIiSRconvert.fig
%      MIISRCONVERT, by itself, creates a new MIISRCONVERT or raises the existing
%      singleton*.
%
%      H = MIISRCONVERT returns the handle to a new MIISRCONVERT or the handle to
%      the existing singleton*.
%
%      MIISRCONVERT('CALLBACK',hObject,eventData,handles,...) calls the local
%      function named CALLBACK in MIISRCONVERT.M with the given input arguments.
%
%      MIISRCONVERT('Property','Value',...) creates a new MIISRCONVERT or raises the
%      existing singleton*.  Starting from the left, property value pairs are
%      applied to the GUI before MIiSRconvert_OpeningFcn gets called.  An
%      unrecognized property name or invalid value makes property application
%      stop.  All inputs are passed to MIiSRconvert_OpeningFcn via varargin.
%
%      *See GUI Options on GUIDE's Tools menu.  Choose "GUI allows only one
%      instance to run (singleton)".
%
% See also: GUIDE, GUIDATA, GUIHANDLES
%==========================================================================
%                             CITATION
%
% This script is provided as a supplemental material in:
%
%   Fabiana A. Caetano, Brennan S. Dirk, Joshua H.K. Tam, P. Craig 
%       Cavanagh, Maria Goiko, Stephen S.G. Ferguson, Stephen H. Pasternak,
%       Jimmy D. Dikeakos, John R. de Bruyn, Bryan Heit. MIiSR: Analysis of 
%		Molecular Interactions in Super-Resolution Imaging Enables the Study
%		of Protein Interactions, Dynamics and Formation of Multi-protein 
%		Structures. 2015. PLoS Computational Biology
% 
% Please reference this paper in any publications which use this script for 
% analysis.
%==========================================================================
% Edit the above text to modify the response to help MIiSRconvert

% Last Modified by GUIDE v2.5 09-Jul-2015 10:34:50

% Begin initialization code - DO NOT EDIT
gui_Singleton = 1;
gui_State = struct('gui_Name',       mfilename, ...
                   'gui_Singleton',  gui_Singleton, ...
                   'gui_OpeningFcn', @MIiSRconvert_OpeningFcn, ...
                   'gui_OutputFcn',  @MIiSRconvert_OutputFcn, ...
                   'gui_LayoutFcn',  [] , ...
                   'gui_Callback',   []);
if nargin && ischar(varargin{1})
    gui_State.gui_Callback = str2func(varargin{1});
end

if nargout
    [varargout{1:nargout}] = gui_mainfcn(gui_State, varargin{:});
else
    gui_mainfcn(gui_State, varargin{:});
end
% End initialization code - DO NOT EDIT


% --- Executes just before MIiSRconvert is made visible.
function MIiSRconvert_OpeningFcn(hObject, eventdata, handles, varargin)
% This function has no output args, see OutputFcn.
% hObject    handle to figure
% eventdata  reserved - to be defined in a future version of MATLAB
% handles    structure with handles and user data (see GUIDATA)
% varargin   command line arguments to MIiSRconvert (see VARARGIN)

% Choose default command line output for MIiSRconvert
handles.output = hObject;
handles.fileList = []; %structured: path/file, file type, photon filter, image scale, intensity scale

% Update handles structure
guidata(hObject, handles);

% UIWAIT makes MIiSRconvert wait for user response (see UIRESUME)
% uiwait(handles.MIiSRconv);

% --- Outputs from this function are returned to the command line.
function varargout = MIiSRconvert_OutputFcn(hObject, eventdata, handles) 
% varargout  cell array for returning output args (see VARARGOUT);
% hObject    handle to figure
% eventdata  reserved - to be defined in a future version of MATLAB
% handles    structure with handles and user data (see GUIDATA)

% Get default command line output from handles structure
varargout{1} = handles.output;


function binSize_Callback(hObject, eventdata, handles)
% hObject    handle to binSize (see GCBO)
% eventdata  reserved - to be defined in a future version of MATLAB
% handles    structure with handles and user data (see GUIDATA)

% Hints: get(hObject,'String') returns contents of binSize as text
%        str2double(get(hObject,'String')) returns contents of binSize as a double

binSize = ceil(str2num(get(handles.binSize, 'String')));
if binSize < 1
    binSize = 1;
end
binSize = num2str(binSize);
set (handles.binSize, 'String', num2str(binSize));
guidata(hObject, handles);


% --- Executes during object creation, after setting all properties.
function binSize_CreateFcn(hObject, eventdata, handles)
% hObject    handle to binSize (see GCBO)
% eventdata  reserved - to be defined in a future version of MATLAB
% handles    empty - handles not created until after all CreateFcns called

% Hint: edit controls usually have a white background on Windows.
%       See ISPC and COMPUTER.
if ispc && isequal(get(hObject,'BackgroundColor'), get(0,'defaultUicontrolBackgroundColor'))
    set(hObject,'BackgroundColor','white');
end


function iFilterPhoton_Callback(hObject, eventdata, handles)
% hObject    handle to iFilterPhoton (see GCBO)
% eventdata  reserved - to be defined in a future version of MATLAB
% handles    structure with handles and user data (see GUIDATA)

% Hints: get(hObject,'String') returns contents of iFilterPhoton as text
%        str2double(get(hObject,'String')) returns contents of iFilterPhoton as a double
iFilter = str2num(get(handles.iFilterPhoton, 'String'));
if iFilter < 0;
    iFilter = 0;
end

handles.iFilterPhoton = ceil(iFilter); %ensure iFilter is an intiger
set (handles.iFilterPrecision, 'String', num2str(200/sqrt(handles.iFilterPhoton), '%f'));

% --- Executes during object creation, after setting all properties.
function iFilterPhoton_CreateFcn(hObject, eventdata, handles)
% hObject    handle to iFilterPhoton (see GCBO)
% eventdata  reserved - to be defined in a future version of MATLAB
% handles    empty - handles not created until after all CreateFcns called

% Hint: edit controls usually have a white background on Windows.
%       See ISPC and COMPUTER.
if ispc && isequal(get(hObject,'BackgroundColor'), get(0,'defaultUicontrolBackgroundColor'))
    set(hObject,'BackgroundColor','white');
end


function iFilterPrecision_Callback(hObject, eventdata, handles)
% hObject    handle to iFilterPrecision (see GCBO)
% eventdata  reserved - to be defined in a future version of MATLAB
% handles    structure with handles and user data (see GUIDATA)

% Hints: get(hObject,'String') returns contents of iFilterPrecision as text
%        str2double(get(hObject,'String')) returns contents of iFilterPrecision as a double
iFilter = str2num(get(handles.iFilterPrecision, 'String'));
if iFilter < 0;
    iFilter = 0;
end
handles.iFilterPrecision = iFilter;
set (handles.iFilterPhoton, 'String', num2str((200/iFilter)^2));


% --- Executes during object creation, after setting all properties.
function iFilterPrecision_CreateFcn(hObject, eventdata, handles)
% hObject    handle to iFilterPrecision (see GCBO)
% eventdata  reserved - to be defined in a future version of MATLAB
% handles    empty - handles not created until after all CreateFcns called

% Hint: edit controls usually have a white background on Windows.
%       See ISPC and COMPUTER.
if ispc && isequal(get(hObject,'BackgroundColor'), get(0,'defaultUicontrolBackgroundColor'))
    set(hObject,'BackgroundColor','white');
end


function Scale_Callback(hObject, eventdata, handles)
% hObject    handle to Scale (see GCBO)
% eventdata  reserved - to be defined in a future version of MATLAB
% handles    structure with handles and user data (see GUIDATA)

% Hints: get(hObject,'String') returns contents of Scale as text
%        str2double(get(hObject,'String')) returns contents of Scale as a double


% --- Executes during object creation, after setting all properties.
function Scale_CreateFcn(hObject, eventdata, handles)
% hObject    handle to Scale (see GCBO)
% eventdata  reserved - to be defined in a future version of MATLAB
% handles    empty - handles not created until after all CreateFcns called

% Hint: edit controls usually have a white background on Windows.
%       See ISPC and COMPUTER.
if ispc && isequal(get(hObject,'BackgroundColor'), get(0,'defaultUicontrolBackgroundColor'))
    set(hObject,'BackgroundColor','white');
end


function iScale_Callback(hObject, eventdata, handles)
% hObject    handle to iScale (see GCBO)
% eventdata  reserved - to be defined in a future version of MATLAB
% handles    structure with handles and user data (see GUIDATA)

% Hints: get(hObject,'String') returns contents of iScale as text
%        str2double(get(hObject,'String')) returns contents of iScale as a double


% --- Executes during object creation, after setting all properties.
function iScale_CreateFcn(hObject, eventdata, handles)
% hObject    handle to iScale (see GCBO)
% eventdata  reserved - to be defined in a future version of MATLAB
% handles    empty - handles not created until after all CreateFcns called

% Hint: edit controls usually have a white background on Windows.
%       See ISPC and COMPUTER.
if ispc && isequal(get(hObject,'BackgroundColor'), get(0,'defaultUicontrolBackgroundColor'))
    set(hObject,'BackgroundColor','white');
end

% --- Executes on selection change in fileType.
function popupmenu1_Callback(hObject, eventdata, handles)
% hObject    handle to fileType (see GCBO)
% eventdata  reserved - to be defined in a future version of MATLAB
% handles    structure with handles and user data (see GUIDATA)

% Hints: contents = cellstr(get(hObject,'String')) returns fileType contents as cell array
%        contents{get(hObject,'Value')} returns selected item from fileType


% --- Executes during object creation, after setting all properties.
function popupmenu1_CreateFcn(hObject, eventdata, handles)
% hObject    handle to fileType (see GCBO)
% eventdata  reserved - to be defined in a future version of MATLAB
% handles    empty - handles not created until after all CreateFcns called

% Hint: popupmenu controls usually have a white background on Windows.
%       See ISPC and COMPUTER.
if ispc && isequal(get(hObject,'BackgroundColor'), get(0,'defaultUicontrolBackgroundColor'))
    set(hObject,'BackgroundColor','white');
end

% --- Executes on selection change in fileType.
function fileType_Callback(hObject, eventdata, handles)
% hObject    handle to fileType (see GCBO)
% eventdata  reserved - to be defined in a future version of MATLAB
% handles    structure with handles and user data (see GUIDATA)

% Hints: contents = cellstr(get(hObject,'String')) returns fileType contents as cell array
%        contents{get(hObject,'Value')} returns selected item from fileType


% --- Executes during object creation, after setting all properties.
function fileType_CreateFcn(hObject, eventdata, handles)
% hObject    handle to fileType (see GCBO)
% eventdata  reserved - to be defined in a future version of MATLAB
% handles    empty - handles not created until after all CreateFcns called

% Hint: popupmenu controls usually have a white background on Windows.
%       See ISPC and COMPUTER.
if ispc && isequal(get(hObject,'BackgroundColor'), get(0,'defaultUicontrolBackgroundColor'))
    set(hObject,'BackgroundColor','white');
end


% --- Executes on button press in addFile.
function addFile_Callback(hObject, eventdata, handles)
% hObject    handle to addFile (see GCBO)
% eventdata  reserved - to be defined in a future version of MATLAB
% handles    structure with handles and user data (see GUIDATA)
set(handles.StartRun, 'Enable', 'off');
set(handles.addSubFolder, 'Enable', 'off');
set(handles.addFile, 'Enable', 'off');
set(handles.addFolder, 'Enable', 'off');

fType = get(handles.fileType, 'Value'); %get selected file type
if fType == 1
    fExt = '.xls';
elseif fType == 2
    fExt = '.ascii';
else
    fExt = '.txt';
end

fGet = ['*' fExt];

[tmpFile, tmpPath] = uigetfile(fGet, ['Select A Single ' fExt 'File']); % get file
qList = get(handles.queueList, 'String'); %get current display queue
fileList = handles.fileList; %get current processing queue

if length(tmpFile)>1
    tmpFile = [tmpPath, tmpFile];
    tmpFile = cellstr(tmpFile);
    qList = [qList; tmpFile];
    set(handles.queueList, 'String', qList);
    tFilter = str2double(get(handles.iFilterPhoton, 'String'));
    tScale = str2double(get(handles.Scale, 'String'));
    tiScale = str2double(get(handles.iScale, 'String'));
    
    tFiles = [tmpFile, num2cell(fType), num2cell(tFilter), num2cell(tScale), num2cell(tiScale)];
    handles.fileList = [fileList; tFiles];
    guidata(hObject, handles);
else
    display ('No files found in the selected directory');
end

set(handles.StartRun, 'Enable', 'on');
set(handles.addSubFolder, 'Enable', 'on');
set(handles.addFile, 'Enable', 'on');
set(handles.addFolder, 'Enable', 'on');

% --- Executes on button press in addFolder.
function addFolder_Callback(hObject, eventdata, handles)
% hObject    handle to addFolder (see GCBO)
% eventdata  reserved - to be defined in a future version of MATLAB
% handles    structure with handles and user data (see GUIDATA)
set(handles.StartRun, 'Enable', 'off');
set(handles.addSubFolder, 'Enable', 'off');
set(handles.addFile, 'Enable', 'off');
set(handles.addFolder, 'Enable', 'off');

fType = get(handles.fileType, 'Value'); %get selected file type
if fType == 1
    fExt = '.xls';
elseif fType == 2
    fExt = '.ascii';
else
    fExt = '.txt';
end


tmpDir = uigetdir('', ['Select All ' fExt 'Files in a Single Directory']); % get directory
qList = get(handles.queueList, 'String'); %get current display queue
fileList = handles.fileList; %get current processing queue

if length(tmpDir) > 1
    tmpDir = cellstr(tmpDir);
	tFiles = getFiles(char(tmpDir), fExt);
    qList = [qList; tFiles];
    set(handles.queueList, 'String', qList);
    tFilter = str2double(get(handles.iFilterPhoton, 'String'));
    tScale = str2double(get(handles.Scale, 'String'));
    tiScale = str2double(get(handles.iScale, 'String'));
    
    for ii=1:length(tFiles)
        tFiles(ii,2) = num2cell(fType);
        tFiles(ii,3) = num2cell(tFilter);
        tFiles(ii,4) = num2cell(tScale);
        tFiles(ii,5) = num2cell(tiScale);
    end
    handles.fileList = [fileList; tFiles];
    guidata(hObject, handles);
else
    display ('No files found in the selected directory');
end

set(handles.StartRun, 'Enable', 'on');
set(handles.addSubFolder, 'Enable', 'on');
set(handles.addFile, 'Enable', 'on');
set(handles.addFolder, 'Enable', 'on');

% --- Executes on button press in addSubFolder.
function addSubFolder_Callback(hObject, eventdata, handles)
% hObject    handle to addSubFolder (see GCBO)
% eventdata  reserved - to be defined in a future version of MATLAB
% handles    structure with handles and user data (see GUIDATA)
set(handles.StartRun, 'Enable', 'off');
set(handles.addSubFolder, 'Enable', 'off');
set(handles.addFile, 'Enable', 'off');
set(handles.addFolder, 'Enable', 'off');

fType = get(handles.fileType, 'Value'); %get selected file type
if fType == 1
    fExt = '.xls';
elseif fType == 2
    fExt = '.ascii';
else
    fExt = '.txt';
end

tmpDir = uigetdir('', ['Select All ' fExt 'Files in All Subfolders']); % get directories
qList = get(handles.queueList, 'String'); %get current display queue
fileList = handles.fileList; %get current processing queue
tFilter = str2double(get(handles.iFilterPhoton, 'String'));
tScale = str2double(get(handles.Scale, 'String'));
tiScale = str2double(get(handles.iScale, 'String'));

tList = [];
if length(tmpDir) > 1
    folderList = foldersRecurs(tmpDir, fExt);
    for ii=1:size(folderList,1)
        tFiles = getFiles(char(folderList(ii,:)), fExt);
        tList = [tList;tFiles];
    end
    
    qList = [qList; tList];
    set(handles.queueList, 'String', qList);
    
    for ii=1:length(tList)
        tList(ii,2) = num2cell(fType);
        tList(ii,3) = num2cell(tFilter);
        tList(ii,4) = num2cell(tScale);
        tList(ii,5) = num2cell(tiScale);
    end
    handles.fileList = [fileList; tList];
    guidata(hObject, handles);
else
    display ('No files found in the selected directory');
end

set(handles.StartRun, 'Enable', 'on');
set(handles.addSubFolder, 'Enable', 'on');
set(handles.addFile, 'Enable', 'on');
set(handles.addFolder, 'Enable', 'on');


% --- Executes on button press in helpButton.
function helpButton_Callback(hObject, eventdata, handles)
% hObject    handle to helpButton (see GCBO)
% eventdata  reserved - to be defined in a future version of MATLAB
% handles    structure with handles and user data (see GUIDATA)
HelpFile = which('MIiSRconvert.m');
s=strfind(HelpFile,'MIiSRconvert.m');
HelpFile(s:end)=[];
HelpFile = [HelpFile 'help' filesep 'MIiSRconvertHelp.html'];
web (HelpFile);


% --- Executes on button press in delEntry.
function delEntry_Callback(hObject, eventdata, handles)
% hObject    handle to delEntry (see GCBO)
% eventdata  reserved - to be defined in a future version of MATLAB
% handles    structure with handles and user data (see GUIDATA)
selLine = get(handles.queueList, 'Value');
qList = get(handles.queueList, 'String'); %get current display queue
fileList = handles.fileList; %get current processing queue
qList(selLine) = [];
fileList(selLine,:) = [];
set(handles.queueList, 'String', qList);
handles.fileList = fileList;
guidata(hObject, handles);


function queueList_CreateFcn(hObject, eventdata, handles)

% --- Executes during object deletion, before destroying properties.
function queueList_DeleteFcn(hObject, eventdata, handles)
% hObject    handle to queueList (see GCBO)
% eventdata  reserved - to be defined in a future version of MATLAB
% handles    structure with handles and user data (see GUIDATA)

% --- Executes on button press in StartRun.
function StartRun_Callback(hObject, eventdata, handles)
% hObject    handle to StartRun (see GCBO)
% eventdata  reserved - to be defined in a future version of MATLAB
% handles    structure with handles and user data (see GUIDATA)

%set GUI to inactive
guidata(hObject, handles);

set(handles.StartRun, 'Enable', 'off');
set(handles.addSubFolder, 'Enable', 'off');
set(handles.addFile, 'Enable', 'off');
set(handles.addFolder, 'Enable', 'off');
set(handles.binSize, 'Enable', 'off');
set(handles.iFilterPrecision, 'Enable', 'off');
set(handles.iFilterPhoton, 'Enable', 'off');
set(handles.Scale, 'Enable', 'off');
set(handles.helpButton, 'Enable', 'off');
set(handles.queueList, 'Enable', 'off');
set(handles.delEntry, 'Enable', 'off');
set(handles.fileType, 'Enable', 'off');
set(handles.iScale, 'Enable', 'off');

%collect variables
pause (0.5);
binSize = str2double(get(handles.binSize,'String'));
fList = handles.fileList;

cDir = pwd; %store current directory; return at end

%Process each file
for ii=1:size(fList,1)
    %mark file currently being processed
    qList = get(handles.queueList, 'String'); %get current display queue
    tName = char(qList(1));
    tName = cellstr(['Processing: ' tName]);
    qList(1) = tName;
    set(handles.queueList, 'String', qList);
    
    %find & move to directory
    aDir = char(fList(ii,1));
    aFile = aDir;
    s = strfind(aDir, filesep);
    s = s(end);
    aDir(s:end) = [];
    aFile(1:s) = [];
    cd (aDir);
    pause(1.0);
    
    %run conversion
    Conditions.dataType = cell2mat(fList(ii,2));
    Conditions.iFilter = cell2mat(fList(ii,3));
    Conditions.cropRange = [];
    Conditions.Scale = cell2mat(fList(ii,4));
    Conditions.iScale = cell2mat(fList(ii,5));
    fileConv (aFile, binSize, Conditions);
    
    qList(1) = [];
    set(handles.queueList, 'String', qList);
end

cd (cDir);

set(handles.StartRun, 'Enable', 'on');
set(handles.addSubFolder, 'Enable', 'on');
set(handles.addFile, 'Enable', 'on');
set(handles.addFolder, 'Enable', 'on');
set(handles.binSize, 'Enable', 'on');
set(handles.iFilterPrecision, 'Enable', 'on');
set(handles.iFilterPhoton, 'Enable', 'on');
set(handles.Scale, 'Enable', 'on');
set(handles.helpButton, 'Enable', 'on');
set(handles.queueList, 'Enable', 'on');
set(handles.delEntry, 'Enable', 'on');
set(handles.fileType, 'Enable', 'on');
set(handles.iScale, 'Enable', 'on');

display ('Conversion Complete');
beep;
close(gcf);

% --- Executes on selection change in queueList.
function queueList_Callback(hObject, eventdata, handles)
% hObject    handle to queueList (see GCBO)
% eventdata  reserved - to be defined in a future version of MATLAB
% handles    structure with handles and user data (see GUIDATA)

% Hints: contents = cellstr(get(hObject,'String')) returns queueList contents as cell array
%        contents{get(hObject,'Value')} returns selected item from queueList

%% ===== Additional Functions ===
function files = getFiles(Folder, Extention)
% returns a list of the files and the folders in the location specified by the
% input argument 'Folder'
a = strfind(Folder, filesep);

files=[];
f=dir(Folder);

% set counters
x=1;

while x <= length(f)
    if f(x).isdir
        f(x)=[];
    elseif strcmp(f(x).name,'.') || strcmp(f(x).name,'..')
        f(x)=[];
    else        
        files{x}=f(x).name;
        x=x+1;
    end
end

%remove mac's idiotic additional files
if ~isempty(files)
    fNum = 0;
    for i=1:length(files)
        tName = char(files(i));
        if tName(1) ~= '.'
            fNum = fNum + 1;
            tList(fNum) = files(i);
        end
    end
    if fNum == 0
      files = [];
    else
      files = tList;
    end
end


%reduces list to files present in folder with desired extention
if ~isempty(Extention) && ~isempty(files)
    file_count = size(files,2);
    nfiles = 0;
    for k=1:file_count
        %generate list of files to process
        CurFile = char(files(k));
        s=strfind(CurFile,Extention);
        if ~(isempty(s))
            nfiles = nfiles+1;
            fileList(nfiles,:) = cellstr([Folder, filesep, CurFile]);
        end %endif
    end %end for (k)
    if nfiles == 0
        fileList = char([]);
    end
    clear files;
    files(:,:) = fileList(:,:);
end


function folderStruct = foldersRecurs (homeFolder, fileType)
%
% Function which returns a list of all sub-folders within a home folder
% containing files of the expected file type
%
contents = dir(homeFolder);
directories = find([contents.isdir]);
nFolders = 0;
tmpStruct = num2cell([]);

% For loop will be skipped when directory contains no sub-directories
for i_dir = directories
    sub_directory  = contents(i_dir).name;
    full_directory = fullfile(homeFolder, sub_directory);

    % ignore '.' and '..'
    if (strcmp(sub_directory, '.') || strcmp(sub_directory, '..'))
        continue;
    end
    
    nFolders = nFolders + 1;
    tmpStruct(nFolders ,1) = cellstr(full_directory);
    
    % Recurse down
    tmpStruct2 = detectFoldersRecursive (full_directory, fileType);
    tLen = length(tmpStruct2);
    if (tLen > 0)
       nFolders = nFolders+1;
       tmpStruct(nFolders:nFolders+tLen-1, 1) = tmpStruct2;
       nFolders = nFolders + tLen - 1;
    end
    clear tmpStruct2 tLen;
end

% remove folders lacking filetype
fLen = length(tmpStruct);
fPos = 1;
fStruct = num2cell([]);
for i=1:fLen
    foldersX = getFiles(char(tmpStruct(i)), fileType);
    if ~isempty(foldersX)
        fStruct(fPos,1) = tmpStruct(i);
        fPos = fPos + 1;
    end
end
folderStruct = fStruct;
