# Supplementary material for: MIiSR: Molecular Interactions in Super-Resolution Imaging Enables the Analysis of Protein Interactions, Dynamics and Formation of Multi-protein Structures
Source: PLoS Comput Biol. 2015 Dec 11;11(12):e1004634. doi: 10.1371/journal.pcbi.1004634 (PMC4676698; doi:10.1371/journal.pcbi.1004634)
Supplement: S1 File — This zip-compressed archive contains the MIiSRconvert and MIiSR GUI’s, as well as stand-alone function for scripts for converting common super-resolution microscopy position files to Matlab-compatible matrices (fileConv.m), for cropping and filtering super-resolution microscopy position files (LoadCrop.m), and to perform the SAA (SAA2col.m, SAA3col.m), RDF and Ripley’s analysis (spatialStats.m), DBSCAN (DBSCAN.m), OPTICS (OPTICS.m) and hierarchal segmentation of the OPTICS plot (hierOPTICS.m) analyses described in this paper. In addition, stand-alone functions for Owen et al’s. Ripley’s H-function based image segmentation (Hsegment.m, [39]) and Sengupta et al’s. quantification of the number molecules in an RDF plot (RDFquant.m, [15]) have been included. All of these analyses can be performed using either 2D or 3D molecule position files. The use and dependencies of each function can be found in the header of each Matlab function. (ZIP) [file pcbi.1004634.s005.zip › OPTICS.m]

function [OPTICStable, RD, CD, order, Epsilon] = OPTICS(CroppedPos, Ch1, nCores, k)

%==========================================================================
%                              FUNCTION
% Performs OPTICS analysis for cluster identification on molecule position
% file.
%==========================================================================
%                             INPUT/OUTPUT
% Inputs:
%   -CroppedPos: Position file produced by GSDLoadCrop
%   -Ch1: Which channel in CroppedPos to analyse
%   -nCores: number of cores to use for parallel processing. 1 =
%            non-parallel; 0 = default configuration.
%   -k = minimum number of particles to be considered a cluster.
%
% Outputs:
%   -RD = reachability distances for all particles (m,1)
%   -CD = table of core distances
%   -order = vector providing the order of the particles in n.
%   -OPTICStable: table of:
%       -Col 1: order
%       -Col 2: RD
%       -Col 3: CD
%       -Col 4/5/6: X/Y/Z coordinates
%   -Epsilon = Reachability distance of randomly distributed data
%
%==========================================================================
%                            DEPENDENCIES
%   Dependencies: A recent copy of Matlab (2010a or newer) plus the 
%                 parallel processing toolbox. This code is processor-
%                 intensive, thus a high-end, multi-processor workstation 
%                 is recommended.
%
%==========================================================================
%                             CITATION
%
% This script is provided as a supplemental material in:
%
%   Fabiana A. Caetano, Brennan S. Dirk, Joshua H.K. Tam, P. Craig 
%       Cavanagh, Maria Goiko, Stephen S.G. Ferguson, Stephen H. Pasternak,
%       Jimmy D. Dikeakos, John R. de Bruyn, Bryan Heit. MIiSR: Analysis of 
%		Molecular Interactions in Super-Resolution Imaging Enables the Study
%		of Protein Interactions, Dynamics and Formation of Multi-protein 
%		Structures. 2015. PLoS Computational Biology
% 
% Please reference this paper in any publications which use this script for 
% analysis.
%==========================================================================

%% Check Inputs
if nargin ~= 4
    edit ('OPTICS.m');
    error ('OPTICS requires 4 input variables.');
end

if k < 2
    display ('Minimum cluster size is 2.  K is now set as 2');
    k = 2;
end

if ~(exist (CroppedPos, 'file'))
    error ('Input file is not in working directory');
end

load (CroppedPos);
if exist ('cropPos', 'var')
    allPos = cropPos;
    clear cropPos
end

if Ch1 > allPos.nCh
    error ('Ch1 value is greater than the number of available channels');
end

%Extract x/y/z
pXY = allPos.Ch(Ch1).Pos(:,1:3);
clear allPos;

m = size(pXY,1);

if max(pXY(:,3)) == 0 %if 2D array
    Epsilon = ((prod(max(pXY(:,1:2))-min(pXY(:,1:2)))*k*gamma(.5*1+1))/(m*sqrt(pi.^2))).^(1/2);
else
    Epsilon = ((prod(max(pXY)-min(pXY))*k*gamma(.5*1+1))/(m*sqrt(pi.^2))).^(1/2);
end

%Prepare for parallel processing
openPool = 0;
poolInfo = gcp('nocreate');

if isempty(poolInfo) && (nCores ~= 1) %if no pool is open & parallel processing is selected
    openPool = 1;
    if (nCores == 0)
        parpool; %open default settings
    else
        parpool (nCores); %open set number of cores
    end
end


%%  Generate CD, RD & order tables
RD = zeros(m,1);
CD = RD;

parfor ii=1:m
    tPos = pXY(:,1:3); %extract coords
    tPos(ii,:) = []; %eliminate self-position
    D = sort(sqrt((tPos(:,1)-pXY(ii,1)).^2 + (tPos(:,2)-pXY(ii,2)).^2 + (tPos(:,3)-pXY(ii,3)).^2));
    CD(ii)=D(k-1); %CD as most distant particle in local cluster of size k
end

% Calculate Core Distances
pXY(:,4) = 1:1:m; %col 4 becomes order ID number for particles
pXY(:,5) = CD;

clear CD

%calculate RD
for ii=1:(m-1)
    [RD(ii+1), nnD] = min(sqrt((pXY(ii+1:end,1)-pXY(ii,1)).^2 + (pXY(ii+1:end,2)-pXY(ii,2)).^2 + (pXY(ii+1:end,3)-pXY(ii,3)).^2)); %distance to all subsiquent points
    tPos = pXY(ii+1,:); %prepare to rearrange dataset
    pXY(ii+1,:) = pXY(ii+nnD,:); %move closest particle to below current particle
    pXY(ii+nnD,:) = tPos;
    RD(ii+1) = max([RD(ii+1), pXY(ii+1,5)]); %set RD
end

%calculate RD for particle 1; set as Epsilon *2
RD(1)=Epsilon*2;
CD = pXY(:,5);

%write output
order = pXY(:,4);
OPTICStable(:,1) = order;
OPTICStable(:,2) = RD;
OPTICStable(:,3) = CD;
OPTICStable(:,4:6) = pXY(:,1:3);

%% Clean-up
if openPool == 1 %close pool of opened by function
    delete (gcp);
end


end
