# Supplementary material for: MIiSR: Molecular Interactions in Super-Resolution Imaging Enables the Analysis of Protein Interactions, Dynamics and Formation of Multi-protein Structures
Source: PLoS Comput Biol. 2015 Dec 11;11(12):e1004634. doi: 10.1371/journal.pcbi.1004634 (PMC4676698; doi:10.1371/journal.pcbi.1004634)
Supplement: S1 File — This zip-compressed archive contains the MIiSRconvert and MIiSR GUI’s, as well as stand-alone function for scripts for converting common super-resolution microscopy position files to Matlab-compatible matrices (fileConv.m), for cropping and filtering super-resolution microscopy position files (LoadCrop.m), and to perform the SAA (SAA2col.m, SAA3col.m), RDF and Ripley’s analysis (spatialStats.m), DBSCAN (DBSCAN.m), OPTICS (OPTICS.m) and hierarchal segmentation of the OPTICS plot (hierOPTICS.m) analyses described in this paper. In addition, stand-alone functions for Owen et al’s. Ripley’s H-function based image segmentation (Hsegment.m, [39]) and Sengupta et al’s. quantification of the number molecules in an RDF plot (RDFquant.m, [15]) have been included. All of these analyses can be performed using either 2D or 3D molecule position files. The use and dependencies of each function can be found in the header of each Matlab function. (ZIP) [file pcbi.1004634.s005.zip › RDFquant.m]

function [beta,dbeta] = RDFquant (MIiSRfile, par0)
%==========================================================================
%                              FUNCTION
% Fit's G(r) data to equation 10 of Sengupta et al, Nature Methods 8,
% 969 (2011). Provides an approximation of the number of molecules/cluster
% from RDF plots
%==========================================================================
%                               WARNING
% The function of Sengupta et al does not provide an exact count of
% molecules in a cluster in most super-resolution images. Rather, it counts 
% the total number of fluorophore detections in a sample. As such,
% over-sampling will increase the number of molecules per cluster, and
% under-sampling will reduce the number of molecules per cluster.
%==========================================================================
%                             INPUT/OUTPUT
% -MIiSRfile: Data file (.mat) produced following MIiSR processing. Both 
%              SAA and RDF analysis must have been performed on the data
%              set
% -par0: A 1*2 array containing initial guess for 
%        [peak, molecules/cluster]; default is [1 1]
%
% -beta = [cluster radius, cluster size]
% -dbeta = uncertainties from beta
%==========================================================================
%                            DEPENDENCIES
%   Dependencies: A recent copy of Mtlab (2010a or newer) plus the 
%                 parallel processing toolbox. This code is processor-
%                 intensive, thus a high-end, multi-processor workstation 
%                 is recommended.
%==========================================================================
%                             CITATION
%
% This script is provided as a supplemental material in:
%
%   Fabiana A. Caetano, Brennan S. Dirk, Joshua H.K. Tam, P. Craig 
%       Cavanagh, Maria Goiko, Stephen S.G. Ferguson, Stephen H. Pasternak,
%       Jimmy D. Dikeakos, John R. de Bruyn, Bryan Heit. MIiSR: Analysis of 
%		Molecular Interactions in Super-Resolution Imaging Enables the Study
%		of Protein Interactions, Dynamics and Formation of Multi-protein 
%		Structures. 2015. PLoS Computational Biology
% 
% Please reference this paper in any publications which use this script for 
% analysis.
%==========================================================================

%% Check inputs, set global variables
if nargin == 1
    par0 = [1, 1];
elseif nargin ~= 2
    error ('Incorrect number of input varibales has been called');
end

if ~(exist (MIiSRfile, 'file'))
    error ('Input file is not in working directory');
end

load (MIiSRfile, 'MIiSRdata');

if ~isfield (MIiSRdata, 'SAAdata') && ~isfield (MIiSRdata, 'spatialData')
    error ('Both SAA and RDF anlaysis must be performed on the data set');
end

global sig_s rhoavg % set global variables

%determine precission of primary channel
if MIiSRdata.queueInfo.spatialCh1 == 1
    sig_s = MIiSRdata.SAAdata.Im1MeanPrecission; % mean precission error of primary channel
elseif MIiSRdata.queueInfo.spatialCh1 == 2
    sig_s = MIiSRdata.SAAdata.Im2MeanPrecission; % mean precission error of primary channel
else MIiSRdata.queueInfo.spatialCh1
    sig_s = MIiSRdata.SAAdata.Im3MeanPrecission; % mean precission error of primary channel
end

rhoavg = MIiSRdata.spatialData.lambda; %average density

%fit to equation 10 from paper
[beta,res,j,cov,mse] = nlinfit(MIiSRdata.spatialData.Xr,MIiSRdata.spatialData.Gr,@eq10,par0);

%calculate precission of fit
ci = nlparci(beta,res,'covar',cov);
ci2 = ci';
dbeta = abs(beta - ci2(1,:))/2;

clear sig_s rhoave

end % end main function

function yfit = eq10(p,x)
%
% function for g(r) defined in Eq. (10) of the above paper

% need to enter values for these parameters:
%      sigma_s, width of pt spread function
%          set as global, above;  sig_s = 1;
%      average density of proteins
%          set as global, above;  rhoavg = 1;

global sig_s rhoavg

gpsf = 1./(4*pi*sig_s^2) * exp(-x.^2/(4*sig_s^2));

yfit = (1/rhoavg + p(1) * exp(-x/p(2)) + 1) .* gpsf;

end %end eq10
