# Supplementary material for: MIiSR: Molecular Interactions in Super-Resolution Imaging Enables the Analysis of Protein Interactions, Dynamics and Formation of Multi-protein Structures
Source: PLoS Comput Biol. 2015 Dec 11;11(12):e1004634. doi: 10.1371/journal.pcbi.1004634 (PMC4676698; doi:10.1371/journal.pcbi.1004634)
Supplement: S1 File — This zip-compressed archive contains the MIiSRconvert and MIiSR GUI’s, as well as stand-alone function for scripts for converting common super-resolution microscopy position files to Matlab-compatible matrices (fileConv.m), for cropping and filtering super-resolution microscopy position files (LoadCrop.m), and to perform the SAA (SAA2col.m, SAA3col.m), RDF and Ripley’s analysis (spatialStats.m), DBSCAN (DBSCAN.m), OPTICS (OPTICS.m) and hierarchal segmentation of the OPTICS plot (hierOPTICS.m) analyses described in this paper. In addition, stand-alone functions for Owen et al’s. Ripley’s H-function based image segmentation (Hsegment.m, [39]) and Sengupta et al’s. quantification of the number molecules in an RDF plot (RDFquant.m, [15]) have been included. All of these analyses can be performed using either 2D or 3D molecule position files. The use and dependencies of each function can be found in the header of each Matlab function. (ZIP) [file pcbi.1004634.s005.zip › SAA2col.m]

function SAAstruct = SAA2col(CroppedPos, nCores, Conditions)

%==========================================================================
%                              FUNCTION
% Function to perform spatial association analysis on GSD position files
% using a position/intensity file produced from GSDLoadCrop.
%
% Function which performs a spatial association analysis of
% single-molecules images.  The Function measures the distances between the 
% particles in Im1 and the closest particle in Im2, and then compares 
% the histogram of measured distances to a histogram derived from 
% randomized particle positions within an image of the same area as the 
% input.
%
%==========================================================================
%                             INPUT/OUTPUT
% Inputs:
%   -CroppedPos = Position/intensity file produced by GSDLoadCrop
%   -nCores = number of cores to use for processing data.  Set at 0 to use
%   default settings, set at 1 to prevent parallel processing.
%   -Conditions = Structure to set the varying analysis criteria:
%       -Iterations = number of randomized images to generate to form
%        randomized distance histogram
%       -Scale = image scale (nm/pixel, um/pixel, etc).
%       -SD = standard deviations for SMSA algorithm.  p = 1.65 for 90% 
%             cutoff, p = 2.00 for 95% cut-off
%       -Cutoff = value to add to the cut-off determined by function.  Used
%        to account for known fluorophore spacing, deal with image.  Must
%        be in same units as Conditions.Scale.
%        registration defects, etc.  Set to 0 if not needed.
%
%  *** If Conditions is not called in the input, the following input values
%  are used:

if (nargin == 2)
    display ('Using in-file conditions');
    %Pan-function variables (keep the same across functions)
    Conditions.Ch1Label = 'Channel 1'; %label in image 1
    Conditions.Ch2Label = 'Channel 2'; %label in image 2

    %SAA Calculations
    Conditions.AnalyzedFraction = 1; %fraction of dataset to analyze
    Conditions.SD = 1.65; %Standard deviation of error.  1.65 = p of 0.90; 2.00 = p of 0.95.
    Conditions.Cutoff = 0; %Value to add to SAA, for known separations or poor image registration
    Conditions.BinMax = 1000; %maximum distance to assess
    Conditions.Iterations = 5; %randomization iterations for Simulated Random Positions calculations. Minimum of 1.
    Conditions.polyRand = 0; %Perform randomization over an area deterined using convhull; used to ensure that clear 
                             % areas created by invisible objects are not
                             % included in SAA calculations. 0 = off; 1 = on
end

% Outputs:
%
%   -OutputData
%       .Im1MeaPhotons/Im2: Average photons in Im1/2
%       .Im1MeanPrecission/Im2: Mean precision of Im1/2.
%           -Calculated as 200/sqrt(number photons)
%       .sigmaRMS: Root-mean squared of Im1/Im2 precision
%       .SAAcutoff: cutoff for SAA analysis, 
%       .distTabelm1/Im2: nearest neighbour distances for Im1/Im2
%       .Im1Graph/Im2: Histogram of nearest neighbour distances for Im1/Im2
%       .randTablIm1/Im2: nearest neighbour table for randomized data.  One
%        column per Conditions.Repeats (iterations).  Last column is
%        average of iterations.
%       .randTableIm1/Im2: Histogram of nearest neighbour distances for
%        randomized data sets
%       .xAxisLabels: x-axis values for histograms
%       .BarData: particle counts for bar graph (figure 3)
%       .eBarData: data for enrichment bar graph (figure 4)
%       .fBarData: fraction of particles that are co-localized (figure 5)
%
%   -RawData
%       .Im1/Im2 - Image 1/2 file name
%       .Conditions - Analysis conditions used
%       .Im1Pos/Im2Pos - *Post-filtering* particle positions used for
%        analysis
%
%   Note: RawData & OutputData are automatically saved as a .m file.
%
%   Figures:
%   -Figure 1: SAA plot for Im1:Im2
%   -Figure 2: SAA plot for Im2:Im1
%   -Figure 3: Bar graph of number/Fraction of particles below SAA
%   -Figure 4: Fold-enrichment of particles below SAA relative to
%              randomized populations
%   -Figure 5: Figures 1-4 compiled into a 2x2 figure, for printing.
%              Outputted as both a .fig and .pdf
%
%==========================================================================
%                       NOTES & DEPENDENCIES
%   Dependencies: A recent copy of Matlab (2010a or newer) plus the 
%                 parallel processing toolbox. This code is processor-
%                 intensive, thus a high-end, multi-processor workstation 
%                 is recommended.
%
%  1) The cutoff used to measure co-localized fraction is equal too the
%     sum of the root-mean-squared of the measured precision for each
%     channel, plus Conditions.Cutoff.
%
%==========================================================================
%                             CITATION
%
% This script is provided as a supplemental material in:
%
%   Fabiana A. Caetano, Brennan S. Dirk, Joshua H.K. Tam, P. Craig 
%       Cavanagh, Maria Goiko, Stephen S.G. Ferguson, Stephen H. Pasternak,
%       Jimmy D. Dikeakos, John R. de Bruyn, Bryan Heit. MIiSR: Analysis of 
%		Molecular Interactions in Super-Resolution Imaging Enables the Study
%		of Protein Interactions, Dynamics and Formation of Multi-protein 
%		Structures. 2015. PLoS Computational Biology
% 
% Please reference this paper in any publications which use this script for 
% analysis.
%==========================================================================


%% Check Inputs
ttime = tic;

if (nargin ~= 2) && (nargin ~= 3)
    open ('GSD_SAA2d.m');
    error ('Input is either 2 or 3 variables.  See GSD_SAA2d.m for help');
end

%check for files

if ~(exist (CroppedPos, 'file'))
    error ('Input file is not in working directory');
end

openPool = 0;
poolInfo = gcp('nocreate');

if isempty(poolInfo) && (nCores ~= 1) %if no pool is open & parallel processing is selected
    openPool = 1;
    if (nCores == 0)
        parpool; %open default settings
    else
        parpool (nCores); %open set number of cores
    end
end

if Conditions.Iterations < 1
    display ('Conditions.Iterations must be 1 or greater. Setting Conditions.Iterations to 1.');
    Conditions.Iterations = 1;
end

%% Load Data & Prepare for Processing
RawData.Conditions = Conditions;
xAxisLabels = [0:Conditions.BinMax/100:Conditions.BinMax];

load (CroppedPos);
if exist ('cropPos', 'var')
    RawData.Im1Pos = cropPos.Ch(1).Pos;
    RawData.Im2Pos = cropPos.Ch(2).Pos;
    clear cropPos
else
    RawData.Im1Pos = allPos.Ch(1).Pos;
    RawData.Im2Pos = allPos.Ch(2).Pos;
    clear allPos
end

%reduce data to subset, if required
if Conditions.AnalyzedFraction < 1
    aT = tic;
    display (' ');
    display ('Reducing data size.');
    PosKeep = rand(length(RawData.Im1Pos),1);
    RawData.Im1Pos = RawData.Im1Pos(PosKeep <= Conditions.AnalyzedFraction,:);
    PosKeep = rand(length(RawData.Im2Pos),1);
    RawData.Im2Pos = RawData.Im2Pos(PosKeep <= Conditions.AnalyzedFraction,:);
    display (['. . .Data reduction completed in ' num2str(toc(aT)) ' seconds.']);
    clear PosKeep aT;
end %end subset generation

%determine if data is 2D or 3D
nDims = max([max(RawData.Im1Pos(:,3)), max(RawData.Im2Pos(:,3))]);
if nDims ~= 0
    nDims = 3;
else
    nDims = 2;
end

%Calculate precision & sigma-RMS
OutputData.Im1MeanPhotons = mean(RawData.Im1Pos(:,4));
OutputData.Im1MeanPrecission = mean(RawData.Im1Pos(:,5));
OutputData.Im2MeanPhotons = mean(RawData.Im2Pos(:,4));
OutputData.Im2MeanPrecission = mean(RawData.Im2Pos(:,5));
OutputData.sigmaRMS = sqrt((OutputData.Im1MeanPrecission^2) + (OutputData.Im2MeanPrecission^2));
OutputData.SAAcutoff = (OutputData.sigmaRMS*Conditions.SD) + Conditions.Cutoff;

%% Generate Distance Tables
% Using fastest eucld. distance equation - http://www.mathworks.com/matlabcentral/fileexchange/71-distance-m
display ('...Performing 2-Channel SAA Analysis ');
display ('   ...Generating Distance Tables.');
nPartIm1 = size(RawData.Im1Pos,1);
nPartIm2 = size(RawData.Im2Pos,1);
Range = Conditions.BinMax;

%pre-allocate for speed
distTableIm1(nPartIm1,1) = double(0);
distTableIm2(nPartIm2,1) = double(0);
Pos1 = RawData.Im1Pos(:,1:3)';
Pos2 = RawData.Im2Pos(:,1:3)';

aT = tic;
parfor f=1:nPartIm1
    distTableIm1(f) =  nearestNeighbour(Pos1(:,f), Pos2, Range);
end
%Data for Graphs
OutputData.distTableIm1 = distTableIm1';
OutputData.Im1Graph = hist(distTableIm1', xAxisLabels);
OutputData.Im1Graph = OutputData.Im1Graph./nPartIm1;
clear distTableIm1;
display ('      -Distance table calculated for dataset 1.');
display (['          -completed in ' num2str(toc(aT)) ' seconds.']);
clear aT

aT = tic;
parfor f=1:nPartIm2
    distTableIm2(f) =  nearestNeighbour(Pos2(:,f), Pos1, Range);
end
%Data for Graphs
OutputData.distTableIm2 = distTableIm2';
OutputData.Im2Graph = hist(distTableIm2', xAxisLabels);
OutputData.Im2Graph = OutputData.Im2Graph./nPartIm2;
clear distTableIm2;
display ('      -Distance table calculated for dataset 2.');
display (['          -completed in ' num2str(toc(aT)) ' seconds.']);
clear aT

%% Random Populations
if Conditions.Iterations
    display (' ');
    display ('   ...Generating Randomized Distance Tables.');
    
    aT = tic;

    % determine image area to use for randomization
    if Conditions.polyRand % if ROI is refined using convenx hull
        if nDims == 2
            tPos = vertcat(RawData.Im1Pos(:,1:2), RawData.Im2Pos(:,1:2));
            [~, tPos] = convhull(tPos); %area of convex hull
            dX = sqrt(tPos);
            dY = dX;
            dZ = 0;
            clear tPos
        else % if using user-set rectangular area
            tPos = vertcat(RawData.Im1Pos(:,1:3), RawData.Im2Pos(:,1:3));
            [~, tPos] = convhull(tPos); %volume of conex hull
            dX = nthroot(tPos,3);
            dY = dX;
            dZ = dX;
            clear tPos
        end
    else
        dX = max([max(Pos1(1,:)), max(Pos2(1,:))]) - min([min(Pos1(1,:)), min(Pos2(1,:))]);
        dY = max([max(Pos1(2,:)), max(Pos2(2,:))]) - min([min(Pos1(2,:)), min(Pos2(2,:))]);
        dZ = max([max(Pos1(3,:)), max(Pos2(3,:))]) - min([min(Pos1(3,:)), min(Pos2(3,:))]);
    end

    RandSize1 = size(Pos1);
    RandSize2 = size(Pos2);
    
    for i=1:Conditions.Iterations
        % prepare random image for channel 1
        randTable1(i).a = rand(RandSize1);
        randTable1(i).a(1,:) = randTable1(i).a(1,:).*dX;
        randTable1(i).a(2,:) = randTable1(i).a(2,:).*dY;
        randTable1(i).a(3,:) = randTable1(i).a(3,:).*dZ;
        
        % prepare random image for channel 2
        randTable2(i).a = rand(RandSize2);
        randTable2(i).a(1,:) = randTable2(i).a(1,:).*dX;
        randTable2(i).a(2,:) = randTable2(i).a(2,:).*dY;
        randTable2(i).a(3,:) = randTable2(i).a(3,:).*dZ;
    end
    clear dX dY dZ RandSize*;
    
    
    for i=1:Conditions.Iterations
        tTable2 = randTable2(i).a;
        parfor f=1:nPartIm1
            randTableIm1(i,f) =  nearestNeighbour(Pos1(:,f), tTable2, Range);
        end
    end
    %data for graphs
    OutputData.randTableIm1 = randTableIm1';
    OutputData.Im1RandGraph = hist(OutputData.randTableIm1, xAxisLabels);
    for i=1:Conditions.Iterations
        OutputData.Im1RandGraph(:,i) = OutputData.Im1RandGraph(:,i)./nPartIm1;
    end
    OutputData.Im1RandGraph(:,Conditions.Iterations+1) = mean(OutputData.Im1RandGraph, 2);
    clear randTableIm1;
    display (['      -' num2str(Conditions.Iterations) ' randomized distance tables calculated for dataset 1.']);
    display (['          -completed in ' num2str(toc(aT)) ' seconds.']);
    clear aT 

    aT = tic;   
    for i=1:Conditions.Iterations
        tTable1 = randTable1(i).a;
        parfor f=1:nPartIm2
            randTableIm2(i,f) =  nearestNeighbour(Pos2(:,f), tTable1, Range);
        end
    end
    %data for graphs
    OutputData.randTableIm2 = randTableIm2';
    OutputData.Im2RandGraph = hist(OutputData.randTableIm2, xAxisLabels);
    for i=1:Conditions.Iterations
        OutputData.Im2RandGraph(:,i) = OutputData.Im2RandGraph(:,i)./nPartIm2;
    end
    OutputData.Im2RandGraph(:,Conditions.Iterations+1) = mean(OutputData.Im2RandGraph, 2);
    display (['      -' num2str(Conditions.Iterations) ' randomized distance tables calculated for dataset 2.']);
    display (['          -completed in ' num2str(toc(aT)) ' seconds.']);
    clear aT tTable1 tTable2 randTableIm2 randTable1 randTable2;

end

clear Pos1 Pos2; 

%% Graphs
OutputData.xAxisLabels = xAxisLabels;

%Plot Im1:Im2
Im1Max = max(OutputData.Im1Graph);
Im1Max(2) = max(OutputData.Im1RandGraph(:,end));
Im1Max = max(ceil(Im1Max.*20)./20); %round up to nearest 0.05

h = figure(1);
plot (OutputData.xAxisLabels, OutputData.Im1Graph,'k');
hold on;
plot (OutputData.xAxisLabels, OutputData.Im1RandGraph(:,end), '--k');
line ([OutputData.SAAcutoff, OutputData.SAAcutoff], [0, Im1Max], 'LineStyle', '-.', 'Color', 'k');
xlabel ([Conditions.Ch1Label ':' Conditions.Ch2Label ' Separation Distance']);
ylabel ('Fraction of Particles');
legend ('Data', 'Sim. Positions', 'SAA Cutoff');
axis ([0, Conditions.BinMax, 0, Im1Max]);
set (figure(1), 'Color', 'w');
hold off;
saveas (figure(1), ['SAA - ' Conditions.fName ' - ' Conditions.Ch1Label ' vs ' Conditions.Ch2Label '.fig']);
pause(0.5);
close (h);

%Plot Im2:Im1
Im2Max = max(OutputData.Im2Graph);
Im2Max(2) = max(OutputData.Im2RandGraph(:,end));
Im2Max = max(ceil(Im2Max.*20)./20); %round up to nearest 0.05

h = figure(2);
plot (OutputData.xAxisLabels, OutputData.Im2Graph,'k');
hold on;
plot (OutputData.xAxisLabels, OutputData.Im2RandGraph(:,end), '--k');
line ([OutputData.SAAcutoff, OutputData.SAAcutoff], [0, Im2Max], 'LineStyle', '-.', 'Color', 'k');
xlabel ([Conditions.Ch2Label ':' Conditions.Ch1Label ' Separation Distance']);
ylabel ('Fraction of Particles');
legend ('Data', 'Sim. Positions', 'SAA Cutoff');
axis ([0, Conditions.BinMax, 0, Im1Max]);
set (figure(2), 'Color', 'w');
hold off;
saveas (figure(2), ['SAA - ' Conditions.fName ' - '  Conditions.Ch2Label ' vs ' Conditions.Ch1Label '.fig']);
pause(0.5);
close (h);

%Plot Bar Data
OutputData.BarData(1,1) = sum(OutputData.distTableIm1 <= OutputData.SAAcutoff);
OutputData.BarData(1,2) = sum(OutputData.randTableIm1(:) <= OutputData.SAAcutoff)/Conditions.Iterations;
OutputData.BarData(2,1) = sum(OutputData.distTableIm2 <= OutputData.SAAcutoff);
OutputData.BarData(2,2) = sum(OutputData.randTableIm2(:) <= OutputData.SAAcutoff)/Conditions.Iterations;

OutputData.eBarData(1) = OutputData.BarData(1,1)./OutputData.BarData(1,2);
OutputData.eBarData(2) = OutputData.BarData(2,1)./OutputData.BarData(2,2);
OutputData.fBarData(1,1) = (sum(OutputData.distTableIm1 <= OutputData.SAAcutoff))/nPartIm1;
OutputData.fBarData(1,2) = (sum(OutputData.randTableIm1(:) <= OutputData.SAAcutoff)/Conditions.Iterations)/nPartIm1;
OutputData.fBarData(2,1) = (sum(OutputData.distTableIm2 <= OutputData.SAAcutoff))/nPartIm2;
OutputData.fBarData(2,2) = (sum(OutputData.randTableIm2(:) <= OutputData.SAAcutoff)/Conditions.Iterations)/nPartIm2;

h = figure(3);
set (figure(3), 'Color', 'w');
subplot (1,2,1);
bar(OutputData.BarData, 1, 'grouped');
colormap ('Gray');
legend ('Data', 'Sim. Positions');
ylabel ('Number of Colocalized Particles');
set(gca,'XTickLabel',{[Conditions.Ch1Label ':' Conditions.Ch2Label];[Conditions.Ch2Label ':' Conditions.Ch1Label]});
subplot (1,2,2);
bar(OutputData.fBarData, 1, 'grouped');
colormap ('Gray');
ylabel ('Fraction of Colocalized Particles');
set(gca,'XTickLabel',{[Conditions.Ch1Label ':' Conditions.Ch2Label];[Conditions.Ch2Label ':' Conditions.Ch1Label]});
saveas (figure(3), ['SAA - ' Conditions.fName ' - Fraction Interacting of ' Conditions.Ch1Label ' and ' Conditions.Ch2Label '.fig']);
pause(0.5);
close (h);

h = figure(4);
bar([0,2], OutputData.eBarData, 'k');
ylabel ('Fold-Colocalization (Rel. Sim. Positions)');
set(gca,'XTickLabel',{[Conditions.Ch1Label ':' Conditions.Ch2Label];[Conditions.Ch2Label ':' Conditions.Ch1Label]});
set (figure(4), 'Color', 'w');
saveas (figure(4), ['SAA - ' Conditions.fName ' - Fold Enrichment of ' Conditions.Ch1Label ' and ' Conditions.Ch2Label '.fig']);
pause(0.5);
close (h);

%lab book figure
h = figure(5);
set (figure(5), 'Color', 'w');
subplot(2,2,1);
plot (OutputData.xAxisLabels, OutputData.Im1Graph,'k');
hold on;
plot (OutputData.xAxisLabels, OutputData.Im1RandGraph(:,end), '--k');
line ([OutputData.SAAcutoff, OutputData.SAAcutoff], [0, Im1Max], 'LineStyle', '-.', 'Color', 'k');
axis ([0, Conditions.BinMax, 0, Im1Max]);
xlabel ([Conditions.Ch1Label ':' Conditions.Ch2Label ' Separation Distance']);
ylabel ('Fraction of Particles');
legend ('Data', 'Sim. Positions', 'SAA Cutoff');
hold off;

subplot(2,2,2);
plot (OutputData.xAxisLabels, OutputData.Im2Graph,'k');
hold on;
plot (OutputData.xAxisLabels, OutputData.Im2RandGraph(:,end), '--k');
line ([OutputData.SAAcutoff, OutputData.SAAcutoff], [0, Im2Max], 'LineStyle', '-.', 'Color', 'k');
axis ([0, Conditions.BinMax, 0, Im1Max]);
xlabel ([Conditions.Ch2Label ':' Conditions.Ch1Label ' Separation Distance']);
ylabel ('Fraction of Particles');
legend ('Data', 'Sim. Positions', 'SAA Cutoff');
axis ([0, Conditions.BinMax, 0, Im1Max]);
hold off;

subplot(2,2,3);
bar(OutputData.fBarData, 1, 'grouped');
colormap ('Gray');
legend ('Data', 'Sim. Positions');
ylabel ('Fraction of Colocalized Particles');
set(gca,'XTickLabel',{[Conditions.Ch1Label ':' Conditions.Ch2Label];[Conditions.Ch2Label ':' Conditions.Ch1Label]});

subplot(2,2,4);
bar([0,2], OutputData.eBarData, 'k');
ylabel ('Fold-Colocalization (Rel. Sim. Positions)');
set(gca,'XTickLabel',{[Conditions.Ch1Label ':' Conditions.Ch2Label];[Conditions.Ch2Label ':' Conditions.Ch1Label]});
tPos = get(figure(5), 'Position');
set(figure(5), 'Position', [(tPos(1)/2), (tPos(2)/2), 1120, 840]);
pause (0.5); %pause to allow for resize
saveas (figure(5), ['SAA Net Data - ' Conditions.fName ' - ' Conditions.Ch1Label ' vs ' Conditions.Ch2Label '.fig']);
saveas (figure(5), ['SAA Net Data - ' Conditions.fName ' - ' Conditions.Ch1Label ' vs ' Conditions.Ch2Label '.pdf']);
pause(0.5);
close (h);

%Send data to GUI
SAAstruct  = OutputData;

%% Clean-up
if openPool == 1 %close pool of opened by function
    delete (gcp);
end

display (' ');
display (['   ...SAA Processing complete in ' num2str(toc(ttime)) ' seconds.']);

end %end function

% function to find nearest neighbour to pXY in x/y/z coordinate list PosLlist
function nn = nearestNeighbour(pXY, PosList, Range)
[~, tCol] = find(PosList(1,:)>=(pXY(1)-Range) & PosList(1,:) <= (pXY(1)+Range) & PosList(2,:)>=(pXY(2)-Range) & PosList(2,:)<=(pXY(2)+Range));
if tCol
    nn = min(sqrt(bsxfun(@plus,dot(pXY,pXY,1)',dot(PosList,PosList,1))-2*pXY'*PosList));
else
    nn = NaN;
end
end
