# Supplementary material for: MIiSR: Molecular Interactions in Super-Resolution Imaging Enables the Analysis of Protein Interactions, Dynamics and Formation of Multi-protein Structures
Source: PLoS Comput Biol. 2015 Dec 11;11(12):e1004634. doi: 10.1371/journal.pcbi.1004634 (PMC4676698; doi:10.1371/journal.pcbi.1004634)
Supplement: S1 File — This zip-compressed archive contains the MIiSRconvert and MIiSR GUI’s, as well as stand-alone function for scripts for converting common super-resolution microscopy position files to Matlab-compatible matrices (fileConv.m), for cropping and filtering super-resolution microscopy position files (LoadCrop.m), and to perform the SAA (SAA2col.m, SAA3col.m), RDF and Ripley’s analysis (spatialStats.m), DBSCAN (DBSCAN.m), OPTICS (OPTICS.m) and hierarchal segmentation of the OPTICS plot (hierOPTICS.m) analyses described in this paper. In addition, stand-alone functions for Owen et al’s. Ripley’s H-function based image segmentation (Hsegment.m, [39]) and Sengupta et al’s. quantification of the number molecules in an RDF plot (RDFquant.m, [15]) have been included. All of these analyses can be performed using either 2D or 3D molecule position files. The use and dependencies of each function can be found in the header of each Matlab function. (ZIP) [file pcbi.1004634.s005.zip › SAA3col.m]

function SAAstruct = SAA3col(CroppedPos, nCores, Conditions)
%==========================================================================
%                              FUNCTION
% Function to perform spatial association analysis on GSD position files
% using a position/intensity file produced from GSDLoadCrop. 
%
% Function which performs a spatial association analysis of
% single-molecules images.  The Function measures the distances between the 
% particles in Im1 and the closest particle in Im2 & Im3, and then compares 
% the histogram of measured distances to a histogram derived from 
% randomized particle positions within an image of the same area as the 
% input.
%
%==========================================================================
%                             INPUT/OUTPUT
% Inputs:
%   -CroppedPos = Position/intensity file produced by GSDLoadCrop
%   -nCores = number of cores to use for processing data.  Set at 0 to use
%   default settings, set at 1 to prevent parallel processing.
%   -Conditions = Structure to set the varying analysis criteria:
%       -Iterations = number of randomized images to generate to form
%        randomized distance histogram
%       -Scale = image scale (nm/pixel, um/pixel, etc).
%       -SD = standard deviations for SMSA algorithm.  p = 1.65 for 90% 
%             cut-off, p = 2.00 for 95% cut-off
%       -Cutoff = value to add to the cutoff determined by function.  Used
%        to account for known fluorophore spacing, deal with image.  Must
%        be in same units as Conditions.Scale.
%        registration defects, etc.  Set to 0 if not needed.
%
%  *** If Conditions is not called in the input, the following input values
%  are used:

if (nargin == 2)
    display ('Using in-file conditions');

    %Pan-function variables (keep the same across functions)
    Conditions.Ch1Label = 'Channel 1'; %label in image 1
    Conditions.Ch2Label = 'Channel 2'; %label in image 2
    Conditions.Ch3Label = 'Channel 3'; %label in image 3

    %SAA-specific variables
    Conditions.AnalyzedFraction = 1; %Fraction of points to use in quantification% set at less than 1 for more rapid, but less accurate quantification
    Conditions.SD = 1.65; %Standard deviation of error.  1.65 = p of 0.90; 2.00 = p of 0.95.
    Conditions.Cutoff = 0; %Value to add to SAA, for known separations or poor image registration
    Conditions.BinMax = 1000; %maximum distance to assess
    Conditions.Iterations = 1; %randomization iterations for Simulated Random Positions calculations
    Conditions.gFilter = 3; %Diameter of smoothing filter for contour graphs.
    Conditions.ContourDensity = 25; %Contour line density on plot
    Conditions.polyRand = 0; %Perform randomization over an area determined using convhull; used to ensure that clear 
                             % areas created by invisible objects are not
                             % included in SAA calculations. 0 = off; 1 = on
end

% Outputs:
%
%   -OutputData
%       .Im1MeaPhotons/Im2/Im3: Average photons in Im1/2/3
%       .Im1MeanPrecission/Im2/Im3: Mean precision of Im1/2/3.
%           -Calculated as 200/sqrt(number photons)
%       .sigmaRMS: Root-mean squared of Im1/Im2 precision
%       .SAAcutoff: cut-off for SAA analysis, 
%       .distTabelm1/Im2: nearest neighbour distances for Im1/Im2
%       .Im1Graph/Im2: Histogram of nearest neighbour distances for Im1/Im2
%       .randTablIm1/Im2: nearest neighbour table for randomized data.  One
%        column per Conditions.Repeats (iterations).  Last column is
%        average of iterations.
%       .randTableIm1/Im2: Histogram of nearest neighbour distances for
%        randomized data sets
%       .xAxisLabels: x-axis values for histograms
%       .BarData: particle counts for bar graph (figure 3)
%       .eBarData: data for enrichment bar graph (figure 4)
%       .fBarData: fraction of particles that are co-localized (figure 5)
%
%   -RawData
%       .Im1/Im2/Im3 - Image 1/2/3 file name
%       .Conditions - Analysis conditions used
%       .Im1Pos/Im2Pos - *Post-filtering* particle positions used for
%        analysis
%
%   Note: RawData & OutputData are automatically saved as a .m file.
%
%   Figures:
%   -Figure 1: SAA plot for Im1:Im2
%   -Figure 2: SAA plot for Im2:Im1
%   -Figure 3: Bar graph of number/Fraction of particles below SAA
%   -Figure 4: Fold-enrichment of particles below SAA relative to
%              randomized populations
%   -Figure 5: Figures 1-4 compiled into a 2x2 figure, for printing.
%              Outputted as both a .fig and .pdf
%
%==========================================================================
%                       NOTES & DEPENDENCIES
%   Dependencies: A recent copy of Matlab (2010a or newer) plus the 
%                 parallel processing toolbox. This code is processor-
%                 intensive, thus a high-end, multi-processor workstation 
%                 is recommended.
%
%  1) The cutoff used to measure co-localized fraction is equal too the
%     sum of the root-mean-squared of the measured precision for each
%     channel, plus Conditions.Cutoff.
%
%==========================================================================
%                             CITATION
%
% This script is provided as a supplemental material in:
%
%   Fabiana A. Caetano, Brennan S. Dirk, Joshua H.K. Tam, P. Craig 
%       Cavanagh, Maria Goiko, Stephen S.G. Ferguson, Stephen H. Pasternak,
%       Jimmy D. Dikeakos, John R. de Bruyn, Bryan Heit. MIiSR: Analysis of 
%		Molecular Interactions in Super-Resolution Imaging Enables the Study
%		of Protein Interactions, Dynamics and Formation of Multi-protein 
%		Structures. 2015. PLoS Computational Biology
% 
% Please reference this paper in any publications which use this script for 
% analysis.
%==========================================================================


%% Check Inputs
ttime = tic;

if (nargin ~= 2) && (nargin ~= 3)
    open ('GSD_SAA3d.m');
    error ('Input is either 2 or 3 variables.  See GSD_SAA2d.m for help');
end

%check for files

if ~(exist (CroppedPos, 'file'))
    error ('Input file is not in working directory');
end

openPool = 0;
poolInfo = gcp('nocreate');

if isempty(poolInfo) && (nCores ~= 1) %if no pool is open & parallel processing is selected
    openPool = 1;
    if (nCores == 0)
        parpool; %open default settings
    else
        parpool (nCores); %open set number of cores
    end
end

%% Load Data & Prepare for Processing
RawData.Conditions = Conditions;
xAxisLabels = [0:Conditions.BinMax/100:Conditions.BinMax];

load (CroppedPos);
if exist ('cropPos', 'var')
    RawData.Im1Pos = cropPos.Ch(1).Pos;
    RawData.Im2Pos = cropPos.Ch(2).Pos;
    RawData.Im3Pos = cropPos.Ch(3).Pos;
else
    RawData.Im1Pos = allPos.Ch(1).Pos;
    RawData.Im2Pos = allPos.Ch(2).Pos;
    RawData.Im3Pos = allPos.Ch(3).Pos;
end
clear cropPos


%reduce data to subset, if required
if Conditions.AnalyzedFraction < 1
    aT = tic;
    display (' ');
    display ('Reducing data size.');
    PosKeep = rand(length(RawData.Im1Pos),1);
    RawData.Im1Pos = RawData.Im1Pos(PosKeep <= Conditions.AnalyzedFraction,:);
    PosKeep = rand(length(RawData.Im2Pos),1);
    RawData.Im2Pos = RawData.Im2Pos(PosKeep <= Conditions.AnalyzedFraction,:);
    PosKeep = rand(length(RawData.Im3Pos),1);
    RawData.Im3Pos = RawData.Im3Pos(PosKeep <= Conditions.AnalyzedFraction,:);
    display (['. . .Data reduction completed in ' num2str(toc(aT)) ' seconds.']);
    clear PosKeep aT;
end %end subset generation


%determine if data is 2D or 3D
nDims = max([max(RawData.Im1Pos(:,3)), max(RawData.Im2Pos(:,3)), max(RawData.Im3Pos(:,3))]);
if nDims ~= 0
    nDims = 3;
else
    nDims = 2;
end

%Calculate precission & sigma-RMS
OutputData.Im1MeanPhotons = mean(RawData.Im1Pos(:,4));
OutputData.Im1MeanPrecission = mean(RawData.Im1Pos(:,5));
OutputData.Im2MeanPhotons = mean(RawData.Im2Pos(:,4));
OutputData.Im2MeanPrecission = mean(RawData.Im2Pos(:,5));
OutputData.Im3MeanPhotons = mean(RawData.Im3Pos(:,4));
OutputData.Im3MeanPrecission = mean(RawData.Im3Pos(:,5));
OutputData.sigmaRMS3Ch = sqrt((OutputData.Im1MeanPrecission^2) + (OutputData.Im2MeanPrecission^2) + (OutputData.Im3MeanPrecission^2));
OutputData.sigmaRMSCh1_2 = sqrt((OutputData.Im1MeanPrecission^2) + (OutputData.Im2MeanPrecission^2));
OutputData.sigmaRMSCh1_3 = sqrt((OutputData.Im1MeanPrecission^2) + (OutputData.Im3MeanPrecission^2));
OutputData.sigmaRMSCh2_3 = sqrt((OutputData.Im2MeanPrecission^2) + (OutputData.Im3MeanPrecission^2));
OutputData.SAAcutoff3Ch = (OutputData.sigmaRMS3Ch*Conditions.SD) + Conditions.Cutoff;
OutputData.SAAcutoffCh1_2 = (OutputData.sigmaRMSCh1_2*Conditions.SD) + Conditions.Cutoff;
OutputData.SAAcutoffCh1_3 = (OutputData.sigmaRMSCh1_3*Conditions.SD) + Conditions.Cutoff;
OutputData.SAAcutoffCh2_3 = (OutputData.sigmaRMSCh2_3*Conditions.SD) + Conditions.Cutoff;

%% Generate Distance Tables
% Using fastest eucld. distance equation - http://www.mathworks.com/matlabcentral/fileexchange/71-distance-m
display ('...Performing 2-Channel SAA Analysis ');
display ('   ...Generating Distance Tables.');

display (' ');
display ('Generating Distance Tables.');
nPartIm1 = size(RawData.Im1Pos,1);
nPartIm2 = size(RawData.Im2Pos,1);
nPartIm3 = size(RawData.Im3Pos,1);
Range = Conditions.BinMax;

se1 = strel ('disk', Conditions.gFilter);
se1 = se1.getnhood;
se1 = se1./sum(se1(:)); %structuring element for smoothing of contour plot

%pre-allocate for speed
distTableIm1 = zeros(nPartIm1,2);
distTableIm2 = zeros(nPartIm2,2);
distTableIm3 = zeros(nPartIm3,2);
Pos1 = RawData.Im1Pos(:,1:3)';
Pos2 = RawData.Im2Pos(:,1:3)';
Pos3 = RawData.Im3Pos(:,1:3)';

%================== Process Pos1 ================
aT = tic;
parfor f=1:nPartIm1
    [a, b] =  nearestNeighbour(Pos1(:,f), Pos2, Pos3, Range);
    distTableIm1(f,:) = [a, b];
end
%Data for Graphs
OutputData.distTableIm1 = distTableIm1';
%2-channel histograms
GraphData.Im1Graph1_2 = hist(distTableIm1(:,1)', xAxisLabels);
GraphData.Im1Graph1_2 = GraphData.Im1Graph1_2./nPartIm1;
GraphData.Im1Graph1_3 = hist(distTableIm1(:,2)', xAxisLabels);
GraphData.Im1Graph1_3 = GraphData.Im1Graph1_3./nPartIm1;

%contour plots
tPlot = zeros(Range, Range);
for i=1:length (distTableIm1)
    pX(1) = uint16(distTableIm1(i,1))+1;
    pX(2) = uint16(distTableIm1(i,2))+1;
    if (pX(1) <= Range) && (pX(2) <= Range)
        tPlot(pX(1),pX(2)) = tPlot(pX(1),pX(2)) + 1;
    end
end
GraphData.Im1Contour = tPlot./Conditions.Iterations;
GraphData.Im1ContourFiltered = imfilter(tPlot,se1); 
GraphData.Im1Contour = GraphData.Im1Contour ./nPartIm1;
GraphData.Im1ContourFiltered  = GraphData.Im1ContourFiltered ./nPartIm1;


display ('      -Distance table calculated for dataset 1.');
display (['          -completed in ' num2str(toc(aT)) ' seconds.']);
clear aT a b tPlot distTableIm1 pX tPlot


%================== Process Pos2 ================
aT = tic;
parfor f=1:nPartIm2
    [a, b] =  nearestNeighbour(Pos2(:,f), Pos1, Pos3, Range);
    distTableIm2(f,:) = [a, b];
end
%Data for Graphs
OutputData.distTableIm2 = distTableIm2';
%2-channel histograms
GraphData.Im2Graph2_1 = hist(distTableIm2(:,1)', xAxisLabels);
GraphData.Im2Graph2_1 = GraphData.Im2Graph2_1./nPartIm2;
GraphData.Im2Graph2_3 = hist(distTableIm2(:,2)', xAxisLabels);
GraphData.Im2Graph2_3 = GraphData.Im2Graph2_3./nPartIm2;

%contour plots
tPlot = zeros(Range, Range);
for i=1:length (distTableIm2)
    pX(1) = uint16(distTableIm2(i,1))+1;
    pX(2) = uint16(distTableIm2(i,2))+1;
    if (pX(1) <= Range) && (pX(2) <= Range)
        tPlot(pX(1),pX(2)) = tPlot(pX(1),pX(2)) + 1;
    end
end
GraphData.Im2Contour = tPlot./Conditions.Iterations;
GraphData.Im2ContourFiltered = imfilter(tPlot,se1); 
GraphData.Im2Contour = GraphData.Im2Contour ./nPartIm2;
GraphData.Im2ContourFiltered  = GraphData.Im2ContourFiltered ./nPartIm2;

display ('      -Distance table calculated for dataset 2.');
display (['          -completed in ' num2str(toc(aT)) ' seconds.']);
clear aT a b tPlot distTableIm2 pX tPlot


%================== Process Pos3 ================
aT = tic;
parfor f=1:nPartIm3
    [a, b] =  nearestNeighbour(Pos3(:,f), Pos1, Pos2, Range);
    distTableIm3(f,:) = [a, b];
end
%Data for Graphs
OutputData.distTableIm3 = distTableIm3';
%2-OutputData.SAAcutoffCh1_2channel histograms
GraphData.Im3Graph3_1 = hist(distTableIm3(:,1)', xAxisLabels);
GraphData.Im3Graph3_1 = GraphData.Im3Graph3_1./nPartIm3;
GraphData.Im3Graph3_2 = hist(distTableIm3(:,2)', xAxisLabels);
GraphData.Im3Graph3_2 = GraphData.Im3Graph3_2./nPartIm3;

%contour plots
tPlot = zeros(Range, Range);
for i=1:length (distTableIm3)
    pX(1) = uint16(distTableIm3(i,1))+1;
    pX(2) = uint16(distTableIm3(i,2))+1;
    if (pX(1) <= Range) && (pX(2) <= Range)
        tPlot(pX(1),pX(2)) = tPlot(pX(1),pX(2)) + 1;
    end
end
GraphData.Im3Contour = tPlot./Conditions.Iterations;
GraphData.Im3ContourFiltered = imfilter(tPlot,se1); 
GraphData.Im3Contour = GraphData.Im3Contour ./nPartIm3;
GraphData.Im3ContourFiltered  = GraphData.Im3ContourFiltered ./nPartIm3;

display ('      -Distance table calculated for dataset 3.');
display (['          -completed in ' num2str(toc(aT)) ' seconds.']);
clear aT a b tPlot distTableIm3 pX tPlot


%% Random Populations
if Conditions.Iterations
    display (' ');
    display ('   ...Generating Randomized Distance Tables.');
    
    % ========= random tables =============
    % determine image area to use for randomization
    if Conditions.polyRand % if ROI is refined using convenx hull
        if nDims == 2
            tPos = vertcat(RawData.Im1Pos(:,1:2), RawData.Im2Pos(:,1:2), RawData.Im3Pos(:,1:2));
            [~, tPos] = convhull(tPos); %area of convex hull
            dX = sqrt(tPos);
            dY = dX;
            dZ = 0;
            clear tPos
        else % if using user-set rectangular area
            tPos = vertcat(RawData.Im1Pos(:,1:3), RawData.Im2Pos(:,1:3), RawData.Im3Pos(:,1:3));
            [~, tPos] = convhull(tPos); %volume of conex hull
            dX = nthroot(tPos,3);
            dY = dX;
            dZ = dX;
            clear tPos
        end
    else
        dX = max([max(Pos1(1,:)), max(Pos2(1,:))]) - min([min(Pos1(1,:)), min(Pos2(1,:))]);
        dY = max([max(Pos1(2,:)), max(Pos2(2,:))]) - min([min(Pos1(2,:)), min(Pos2(2,:))]);
        dZ = max([max(Pos1(3,:)), max(Pos2(3,:))]) - min([min(Pos1(3,:)), min(Pos2(3,:))]);
    end

    RandSize1 = size(Pos1);
    RandSize2 = size(Pos2);
	RandSize3 = size(Pos3);


    for i=1:Conditions.Iterations
        % prepare random image for channel 1
        randTable1(i).a = rand(RandSize1);
        randTable1(i).a(1,:) = randTable1(i).a(1,:).*dX;
        randTable1(i).a(2,:) = randTable1(i).a(2,:).*dY;
        randTable1(i).a(3,:) = randTable1(i).a(3,:).*dZ;
        
        % prepare random image for channel 2
        randTable2(i).a = rand(RandSize2);
        randTable2(i).a(1,:) = randTable2(i).a(1,:).*dX;
        randTable2(i).a(2,:) = randTable2(i).a(2,:).*dY;
        randTable2(i).a(3,:) = randTable2(i).a(3,:).*dZ;
        
        % prepare random image for channel 3
        randTable3(i).a = rand(RandSize3);
        randTable3(i).a(1,:) = randTable3(i).a(1,:).*dX;
        randTable3(i).a(2,:) = randTable3(i).a(2,:).*dY;
        randTable3(i).a(3,:) = randTable3(i).a(3,:).*dZ;
    end
    
     clear dX dY dZ RandSize*;
    
    % == Process Im1 ==
    aT = tic;
    rTable1 = zeros(nPartIm1,Conditions.Iterations);
    rTable2 = zeros(nPartIm1,Conditions.Iterations);
    for i=1:Conditions.Iterations
        display (['     -' Conditions.Ch1Label ', iteration ' num2str(i) ' of ' num2str(Conditions.Iterations) '.']);
        tTable1 = randTable1(i).a; 
        tTable2 = randTable2(i).a;
        tTable3 = randTable3(i).a;
        parfor f=1:nPartIm1
            [a, b] =  nearestNeighbour(Pos1(:,f), tTable2, tTable3, Range);
            rTable1(f,i) = a;
            rTable2(f,i) = b;
        end
    end
    %data for graphs
    Randomizations.randTableIm1_2 = rTable1';
    Randomizations.randTableIm1_3 = rTable2';
    Randomizations.RandGraph1_2 = hist(rTable1, xAxisLabels);
    Randomizations.RandGraph1_3 = hist(rTable2, xAxisLabels);
    Randomizations.RandGraph1_2 = Randomizations.RandGraph1_2(:,i)./nPartIm1;
    Randomizations.RandGraph1_3 = Randomizations.RandGraph1_3(:,i)./nPartIm1;
    Randomizations.RandGraph1_2(:,Conditions.Iterations+1) = mean(Randomizations.RandGraph1_2, 2);
    Randomizations.RandGraph1_3(:,Conditions.Iterations+1) = mean(Randomizations.RandGraph1_3, 2);
    
    %contour plot
    tPlot = zeros(Range, Range);
    for j=1:Conditions.Iterations
        for i=1:nPartIm1
            pX(1) = uint16(rTable1(i,j))+1;
            pX(2) = uint16(rTable2(i,j))+1;
            if (pX(1) <= Range) && (pX(2) <= Range)
                tPlot(pX(1),pX(2)) = tPlot(pX(1),pX(2)) + 1;
            end
        end
    end
    Randomizations.RandGraph1Contoured = tPlot./Conditions.Iterations;
    Randomizations.RandGraph1ContouredFiltered = imfilter(tPlot,se1); 
    Randomizations.RandGraph1Contoured = Randomizations.RandGraph1Contoured./nPartIm1;
    Randomizations.RandGraph1ContouredFiltered  = Randomizations.RandGraph1ContouredFiltered ./nPartIm1;

    clear randTableIm1* tTable* tPlot pX rTable*
    display (['          -' Conditions.Ch1Label ' randomization iterations completed in ' num2str(toc(aT)) ' seconds.']);
    clear aT
    
    % == Process Im2 ==
    aT = tic;
    rTable1 = zeros(nPartIm2,Conditions.Iterations);
    rTable2 = zeros(nPartIm2,Conditions.Iterations);
    for i=1:Conditions.Iterations
        display (['     -' Conditions.Ch2Label ', iteration ' num2str(i) ' of ' num2str(Conditions.Iterations) '.']);
        tTable1 = randTable1(i).a; 
        tTable2 = randTable2(i).a;
        tTable3 = randTable3(i).a;
        parfor f=1:nPartIm2
            [a, b] =  nearestNeighbour(Pos2(:,f), tTable1, tTable3, Range);
            rTable1(f,i) = a;
            rTable2(f,i) = b;
        end
    end
    %data for graphs
    Randomizations.randTableIm2_1 = rTable1';
    Randomizations.randTableIm2_3 = rTable2';
    Randomizations.RandGraph2_1 = hist(rTable1, xAxisLabels);
    Randomizations.RandGraph2_3 = hist(rTable2, xAxisLabels);
    Randomizations.RandGraph2_1 = Randomizations.RandGraph2_1(:,i)./nPartIm2;
    Randomizations.RandGraph2_3 = Randomizations.RandGraph2_3(:,i)./nPartIm2;
    Randomizations.RandGraph2_1(:,Conditions.Iterations+1) = mean(Randomizations.RandGraph2_1, 2);
    Randomizations.RandGraph2_3(:,Conditions.Iterations+1) = mean(Randomizations.RandGraph2_3, 2);
    
    %contour plot
    tPlot = zeros(Range, Range);
    for j=1:Conditions.Iterations
        for i=1:nPartIm2
            pX(1) = uint16(rTable1(i,j))+1;
            pX(2) = uint16(rTable2(i,j))+1;
            if (pX(1) <= Range) && (pX(2) <= Range)
                tPlot(pX(1),pX(2)) = tPlot(pX(1),pX(2)) + 1;
            end
        end
    end
    Randomizations.RandGraph2Contoured = tPlot./Conditions.Iterations;
    Randomizations.RandGraph2ContouredFiltered = imfilter(tPlot,se1); 
    Randomizations.RandGraph2Contoured = Randomizations.RandGraph2Contoured./nPartIm2;
    Randomizations.RandGraph2ContouredFiltered  = Randomizations.RandGraph2ContouredFiltered ./nPartIm2;

    clear randTableIm1* tTable* tPlot pX rTable*
    display (['          -' Conditions.Ch2Label ' randomization iterations completed in ' num2str(toc(aT)) ' seconds.']);
    clear aT
    
    % == Process Im3 ==
    aT = tic;
    rTable1 = zeros(nPartIm3,Conditions.Iterations);
    rTable2 = zeros(nPartIm3,Conditions.Iterations);
    for i=1:Conditions.Iterations
        display (['     -' Conditions.Ch3Label ', iteration ' num2str(i) ' of ' num2str(Conditions.Iterations) '.']);
        tTable1 = randTable1(i).a; 
        tTable2 = randTable2(i).a;
        tTable3 = randTable3(i).a;
        parfor f=1:nPartIm3
            [a, b] =  nearestNeighbour(Pos3(:,f), tTable1, tTable2, Range);
            rTable1(f,i) = a;
            rTable2(f,i) = b;
        end
    end
    %data for graphs
    Randomizations.randTableIm3_1 = rTable1';
    Randomizations.randTableIm3_2 = rTable2';
    Randomizations.RandGraph3_1 = hist(rTable1, xAxisLabels);
    Randomizations.RandGraph3_2 = hist(rTable2, xAxisLabels);
    Randomizations.RandGraph3_1 = Randomizations.RandGraph3_1(:,i)./nPartIm3;
    Randomizations.RandGraph3_2 = Randomizations.RandGraph3_2(:,i)./nPartIm3;
    Randomizations.RandGraph3_1(:,Conditions.Iterations+1) = mean(Randomizations.RandGraph3_1, 2);
    Randomizations.RandGraph3_2(:,Conditions.Iterations+1) = mean(Randomizations.RandGraph3_2, 2);
    
    %contour plot
    tPlot = zeros(Range, Range);
    for j=1:Conditions.Iterations
        for i=1:nPartIm3
            pX(1) = uint16(rTable1(i,j))+1;
            pX(2) = uint16(rTable2(i,j))+1;
            if (pX(1) <= Range) && (pX(2) <= Range)
                tPlot(pX(1),pX(2)) = tPlot(pX(1),pX(2)) + 1;
            end
        end
    end
    Randomizations.RandGraph3Contoured = tPlot./Conditions.Iterations;
    Randomizations.RandGraph3ContouredFiltered = imfilter(tPlot,se1); 
    Randomizations.RandGraph3Contoured = Randomizations.RandGraph3Contoured./nPartIm3;
    Randomizations.RandGraph3ContouredFiltered  = Randomizations.RandGraph3ContouredFiltered ./nPartIm3;

    clear randTableIm1* tTable* tPlot pX rTable*
    display (['          -' Conditions.Ch3Label ' randomization iterations completed in ' num2str(toc(aT)) ' seconds.']);
    clear aT
end %end if randomizations

clear Pos1 Pos2 Pos3 se1

%% Graphs
OutputData.xAxisLabels = xAxisLabels;

%Plot Im1:Im2/3
YMax(1,1:2) = [max(GraphData.Im1Graph1_2), max(GraphData.Im1Graph1_3)];
YMax(2,1:2) = [max(Randomizations.RandGraph1_2(:,end)), max(Randomizations.RandGraph1_3(:,end))];
YMax = max(YMax);
YMax = ceil(YMax.*20)/20; %round up to nearest 0.05

h = figure(1);
tPos = get(figure(1), 'Position');
set(figure(1), 'Position', [75, tPos(2), 1120, 1450]);
set (figure(1), 'Color', 'w');
text(0.35,1.05,['Two Channel Colocalizations: ' Conditions.Ch1Label ', ' Conditions.Ch2Label ' & ' Conditions.Ch3Label]);

subplot (3,2,1);
plot (OutputData.xAxisLabels, GraphData.Im1Graph1_2,'k');
hold on;
plot (OutputData.xAxisLabels, Randomizations.RandGraph1_2(:,end), '--k');
line ([OutputData.sigmaRMSCh1_2, OutputData.sigmaRMSCh1_2], [0, YMax(1)], 'LineStyle', '-.', 'Color', 'k');
xlabel ([Conditions.Ch1Label ':' Conditions.Ch2Label ' Separation Distance']);
ylabel ('Fraction of Particles');
axis ([0, Conditions.BinMax, 0, YMax(1)]);
legend ('Data', 'Sim. Positions', 'SAA Cutoff');
hold off;

subplot (3,2,2);
plot (OutputData.xAxisLabels, GraphData.Im1Graph1_3,'k');
hold on;
plot (OutputData.xAxisLabels, Randomizations.RandGraph1_3(:,end), '--k');
line ([OutputData.sigmaRMSCh1_3, OutputData.sigmaRMSCh1_3], [0, YMax(2)], 'LineStyle', '-.', 'Color', 'k');
xlabel ([Conditions.Ch1Label ':' Conditions.Ch3Label ' Separation Distance']);
ylabel ('Fraction of Particles');
legend ('Data', 'Sim. Positions', 'SAA Cutoff');
axis ([0, Conditions.BinMax, 0, YMax(2)]);
hold off;


%Plot Im2:Im1/3
YMax(1,1:2) = [max(GraphData.Im2Graph2_1), max(GraphData.Im2Graph2_3)];
YMax(2,1:2) = [max(Randomizations.RandGraph2_1(:,end)), max(Randomizations.RandGraph2_3(:,end))];
YMax = max(YMax);
YMax = ceil(YMax.*20)/20; %round up to nearest 0.05

subplot (3,2,3);
plot (OutputData.xAxisLabels, GraphData.Im2Graph2_1,'k');
hold on;
plot (OutputData.xAxisLabels, Randomizations.RandGraph2_1(:,end), '--k');
line ([OutputData.sigmaRMSCh1_2, OutputData.sigmaRMSCh1_2], [0, YMax(1)], 'LineStyle', '-.', 'Color', 'k');
xlabel ([Conditions.Ch2Label ':' Conditions.Ch1Label ' Separation Distance']);
ylabel ('Fraction of Particles');
axis ([0, Conditions.BinMax, 0, YMax(1)]);
legend ('Data', 'Sim. Positions', 'SAA Cutoff');
hold off;

subplot (3,2,4);
plot (OutputData.xAxisLabels, GraphData.Im2Graph2_1,'k');
hold on;
plot (OutputData.xAxisLabels, Randomizations.RandGraph2_1(:,end), '--k');
line ([OutputData.sigmaRMSCh2_3, OutputData.sigmaRMSCh2_3], [0, YMax(2)], 'LineStyle', '-.', 'Color', 'k');
xlabel ([Conditions.Ch2Label ':' Conditions.Ch3Label ' Separation Distance']);
ylabel ('Fraction of Particles');
legend ('Data', 'Sim. Positions', 'SAA Cutoff');
axis ([0, Conditions.BinMax, 0, YMax(2)]);
hold off;

%Plot Im3:Im1/2
YMax(1,1:2) = [max(GraphData.Im3Graph3_1), max(GraphData.Im3Graph3_2)];
YMax(2,1:2) = [max(Randomizations.RandGraph3_1(:,end)), max(Randomizations.RandGraph3_2(:,end))];
YMax = max(YMax);
YMax = ceil(YMax.*20)/20; %round up to nearest 0.05

subplot (3,2,5);
plot (OutputData.xAxisLabels, GraphData.Im3Graph3_1,'k');
hold on;
plot (OutputData.xAxisLabels, Randomizations.RandGraph3_1(:,end), '--k');
line ([OutputData.sigmaRMSCh1_3, OutputData.sigmaRMSCh1_3], [0, YMax(1)], 'LineStyle', '-.', 'Color', 'k');
xlabel ([Conditions.Ch3Label ':' Conditions.Ch1Label ' Separation Distance']);
ylabel ('Fraction of Particles');
axis ([0, Conditions.BinMax, 0, YMax(1)]);
legend ('Data', 'Sim. Positions', 'SAA Cutoff');
hold off;

subplot (3,2,6);
plot (OutputData.xAxisLabels, GraphData.Im3Graph3_2,'k');
hold on;
plot (OutputData.xAxisLabels, Randomizations.RandGraph3_2(:,end), '--k');
line ([OutputData.sigmaRMSCh2_3, OutputData.sigmaRMSCh2_3], [0, YMax(2)], 'LineStyle', '-.', 'Color', 'k');
xlabel ([Conditions.Ch3Label ':' Conditions.Ch2Label ' Separation Distance']);
ylabel ('Fraction of Particles');
legend ('Data', 'Sim. Positions', 'SAA Cutoff');
axis ([0, Conditions.BinMax, 0, YMax(2)]);
hold off;

text(-600,1.4,['Two Channel Colocalizations: ' Conditions.Ch1Label ', ' Conditions.Ch2Label ' & ' Conditions.Ch3Label]);
saveas (figure(1), 'SAA - Two-Channel Analysis');
set (figure(1), 'PaperType', 'usletter')
save2pdf ('SAA - Two-Channel Analysis.pdf', figure(1), 600);
close (h);

%bar data 
%  -arranged [triple, Im1:Im2, Im1:Im3] 
%  -2nd line is randomized data

rT1(1,:) = Randomizations.randTableIm1_2(:);
rT1(2,:) = Randomizations.randTableIm1_3(:);

GraphData.BarDataIm1(1,1) = sum((OutputData.distTableIm1(1,:) <= OutputData.SAAcutoff3Ch) & (OutputData.distTableIm1(2,:) <= OutputData.SAAcutoff3Ch))/nPartIm1;
GraphData.BarDataIm1(1,2) = sum((OutputData.distTableIm1(1,:) <= OutputData.SAAcutoff3Ch) & (OutputData.distTableIm1(2,:) > OutputData.SAAcutoff3Ch))/nPartIm1;
GraphData.BarDataIm1(1,3) = sum((OutputData.distTableIm1(1,:) > OutputData.SAAcutoff3Ch) & (OutputData.distTableIm1(2,:) <= OutputData.SAAcutoff3Ch))/nPartIm1;
GraphData.BarDataIm1(1,4) = 1-sum(GraphData.BarDataIm1(1,1:3));

GraphData.BarDataIm1(2,1) = sum((rT1(1,:) <= OutputData.SAAcutoff3Ch) & (rT1(2,:) <= OutputData.SAAcutoff3Ch))/(Conditions.Iterations*nPartIm1);
GraphData.BarDataIm1(2,2) = sum((rT1(1,:) <= OutputData.SAAcutoff3Ch) & (rT1(2,:) > OutputData.SAAcutoff3Ch))/(Conditions.Iterations*nPartIm1);
GraphData.BarDataIm1(2,3) = sum((rT1(1,:) > OutputData.SAAcutoff3Ch) & (rT1(2,:) <= OutputData.SAAcutoff3Ch))/(Conditions.Iterations*nPartIm1);
GraphData.BarDataIm1(2,4) = 1-sum(GraphData.BarDataIm1(2,1:3));
clear rT1

rT2(1,:) = Randomizations.randTableIm2_1(:);
rT2(2,:) = Randomizations.randTableIm2_3(:);

GraphData.BarDataIm2(1,1) = sum((OutputData.distTableIm2(1,:) <= OutputData.SAAcutoff3Ch) & (OutputData.distTableIm2(2,:) <= OutputData.SAAcutoff3Ch))/nPartIm2;
GraphData.BarDataIm2(1,2) = sum((OutputData.distTableIm2(1,:) <= OutputData.SAAcutoff3Ch) & (OutputData.distTableIm2(2,:) > OutputData.SAAcutoff3Ch))/nPartIm2;
GraphData.BarDataIm2(1,3) = sum((OutputData.distTableIm2(1,:) > OutputData.SAAcutoff3Ch) & (OutputData.distTableIm2(2,:) <= OutputData.SAAcutoff3Ch))/nPartIm2;
GraphData.BarDataIm2(1,4) = 1-sum(GraphData.BarDataIm2(1,1:3));

GraphData.BarDataIm2(2,1) = sum((rT2(1,:) <= OutputData.SAAcutoff3Ch) & (rT2(2,:) <= OutputData.SAAcutoff3Ch))/(Conditions.Iterations*nPartIm2);
GraphData.BarDataIm2(2,2) = sum((rT2(1,:) <= OutputData.SAAcutoff3Ch) & (rT2(2,:) > OutputData.SAAcutoff3Ch))/(Conditions.Iterations*nPartIm2);
GraphData.BarDataIm2(2,3) = sum((rT2(1,:) > OutputData.SAAcutoff3Ch) & (rT2(2,:) <= OutputData.SAAcutoff3Ch))/(Conditions.Iterations*nPartIm2);
GraphData.BarDataIm2(2,4) = 1-sum(GraphData.BarDataIm2(2,1:3));
clear rT2

rT3(1,:) = Randomizations.randTableIm1_2(:);
rT3(2,:) = Randomizations.randTableIm1_3(:);

GraphData.BarDataIm3(1,1) = sum((OutputData.distTableIm3(1,:) <= OutputData.SAAcutoff3Ch) & (OutputData.distTableIm3(2,:) <= OutputData.SAAcutoff3Ch))/nPartIm3;
GraphData.BarDataIm3(1,2) = sum((OutputData.distTableIm3(1,:) <= OutputData.SAAcutoff3Ch) & (OutputData.distTableIm3(2,:) > OutputData.SAAcutoff3Ch))/nPartIm3;
GraphData.BarDataIm3(1,3) = sum((OutputData.distTableIm3(1,:) > OutputData.SAAcutoff3Ch) & (OutputData.distTableIm3(2,:) <= OutputData.SAAcutoff3Ch))/nPartIm3;
GraphData.BarDataIm3(1,4) = 1-sum(GraphData.BarDataIm3(1,1:3));

GraphData.BarDataIm3(2,1) = sum((rT3(1,:) <= OutputData.SAAcutoff3Ch) & (rT3(2,:) <= OutputData.SAAcutoff3Ch))/(Conditions.Iterations*nPartIm3);
GraphData.BarDataIm3(2,2) = sum((rT3(1,:) <= OutputData.SAAcutoff3Ch) & (rT3(2,:) > OutputData.SAAcutoff3Ch))/(Conditions.Iterations*nPartIm3);
GraphData.BarDataIm3(2,3) = sum((rT3(1,:) > OutputData.SAAcutoff3Ch) & (rT3(2,:) <= OutputData.SAAcutoff3Ch))/(Conditions.Iterations*nPartIm3);
GraphData.BarDataIm3(2,4) = 1-sum(GraphData.BarDataIm3(2,1:3));
clear rT3


% Bar Graphs
h = figure(2);
tPos = get(figure(2), 'Position');
set(figure(2), 'Position', [75, tPos(2), 1120, 1450]);
set (figure(2), 'Color', 'w');
subplot (3,3,1);
bar(GraphData.BarDataIm1, 1, 'grouped');
colormap ('Gray');
legend ([Conditions.Ch1Label ':' Conditions.Ch2Label ':' Conditions.Ch3Label], [Conditions.Ch1Label ':' Conditions.Ch2Label], [Conditions.Ch1Label ':' Conditions.Ch3Label], 'Not Associated', 'Location', 'Best');
ylabel ('Fraction of Colocalized Particles');
title (['Colocalization of ' Conditions.Ch1Label]);
set(gca,'XTickLabel',{'Data', 'Siml. Random Positions'});

subplot (3,3,2);
bar(GraphData.BarDataIm2, 1, 'grouped');
colormap ('Gray');
legend ([Conditions.Ch2Label ':' Conditions.Ch1Label ':' Conditions.Ch3Label], [Conditions.Ch2Label ':' Conditions.Ch1Label], [Conditions.Ch2Label ':' Conditions.Ch3Label], 'Not Associated', 'Location', 'Best');
ylabel ('Fraction of Colocalized Particles');
title (['Colocalization of ' Conditions.Ch2Label]);
set(gca,'XTickLabel',{'Data', 'Siml. Random Positions'});

subplot (3,3,3);
bar(GraphData.BarDataIm3, 1, 'grouped');
colormap ('Gray');
legend ([Conditions.Ch3Label ':' Conditions.Ch1Label ':' Conditions.Ch2Label], [Conditions.Ch3Label ':' Conditions.Ch1Label], [Conditions.Ch3Label ':' Conditions.Ch2Label], 'Not Associated', 'Location', 'Best');
ylabel ('Fraction of Colocalized Particles');
title (['Colocalization of ' Conditions.Ch3Label]);
set(gca,'XTickLabel',{'Data', 'Siml. Random Positions'});
text(-2,1.2,['SAA Quantification: ' Conditions.Ch1Label ', ' Conditions.Ch2Label ' & ' Conditions.Ch3Label]);
saveas (figure(2), 'SAA - bargraph');
save2pdf ('SAA - bargraph.pdf', figure(2), 600);
close (h);

%Density Graphs
h = figure(3); 
set (figure(3), 'Color', 'w');
tPos = get(figure(3), 'Position');
set(figure(3), 'Position', [75, tPos(2), 1120, 1450]);
subplot (3,2,1);
contour(GraphData.Im1ContourFiltered, 100);
colormap ('Jet');
axis ('square');
xlabel (['Separation - ' Conditions.Ch1Label ':' Conditions.Ch2Label '(nm)']);
ylabel (['Separation - ' Conditions.Ch1Label ':' Conditions.Ch3Label '(nm)']);
title (Conditions.Ch1Label);

subplot (3,2,2);
contour(Randomizations.RandGraph1ContouredFiltered, 100);
colorbar('location','eastoutside');
axis ('square');
xlabel (['Separation - ' Conditions.Ch1Label ':' Conditions.Ch2Label '(nm)']);
ylabel (['Separation - ' Conditions.Ch1Label ':' Conditions.Ch3Label '(nm)']);
title ([Conditions.Ch1Label ' - Randomized']);

subplot (3,2,3);
contour(GraphData.Im2ContourFiltered, 100);
axis ('square');
xlabel (['Separation - ' Conditions.Ch2Label ':' Conditions.Ch1Label '(nm)']);
ylabel (['Separation - ' Conditions.Ch2Label ':' Conditions.Ch3Label '(nm)']);
title (Conditions.Ch2Label);

subplot (3,2,4);
contour(Randomizations.RandGraph2ContouredFiltered, 100);
colorbar('location','eastoutside')
axis ('square');
xlabel (['Separation - ' Conditions.Ch2Label ':' Conditions.Ch1Label '(nm)']);
ylabel (['Separation - ' Conditions.Ch2Label ':' Conditions.Ch3Label '(nm)']);
title ([Conditions.Ch2Label ' - Randomized']);

subplot (3,2,5);
contour(GraphData.Im3ContourFiltered, 100);
axis ('square');
xlabel (['Separation - ' Conditions.Ch3Label ':' Conditions.Ch1Label '(nm)']);
ylabel (['Separation - ' Conditions.Ch3Label ':' Conditions.Ch2Label '(nm)']);
title (Conditions.Ch3Label);

subplot (3,2,6);
contour(Randomizations.RandGraph3ContouredFiltered, 100);
colorbar('location','eastoutside')
axis ('square');
xlabel (['Separation - ' Conditions.Ch3Label ':' Conditions.Ch1Label '(nm)']);
ylabel (['Separation - ' Conditions.Ch3Label ':' Conditions.Ch2Label '(nm)']);
title ([Conditions.Ch3Label ' - Randomized']);

%add sub-plots
new_axis = axes('position',[ 0.31 0.825 .1 .1]); axis ('square'); axis([0,100,0,100]);
contour(GraphData.Im1ContourFiltered, 25);
axis ([0 100 0 100]);
axis ('square')
line ([OutputData.SAAcutoff3Ch, OutputData.SAAcutoff3Ch], [0, Conditions.BinMax], 'LineStyle', '--', 'LineWidth', 1, 'Color', 'k');
line ([0, Conditions.BinMax], [OutputData.SAAcutoff3Ch, OutputData.SAAcutoff3Ch], 'LineStyle', '--', 'LineWidth', 1, 'Color', 'k');

new_axis = axes('position',[ 0.725 0.825 .1 .1]); axis ('square'); axis([0,100,0,100]);
contour(Randomizations.RandGraph1ContouredFiltered, 25);
axis ([0 100 0 100]);
axis ('square')
line ([OutputData.SAAcutoff3Ch, OutputData.SAAcutoff3Ch], [0, Conditions.BinMax], 'LineStyle', '--', 'LineWidth', 1, 'Color', 'k');
line ([0, Conditions.BinMax], [OutputData.SAAcutoff3Ch, OutputData.SAAcutoff3Ch], 'LineStyle', '--', 'LineWidth', 1, 'Color', 'k');

new_axis = axes('position',[ 0.31 0.525 .1 .1]); axis ('square'); axis([0,100,0,100]);
contour(GraphData.Im2ContourFiltered, 25);
axis ([0 100 0 100]);
axis ('square')
line ([OutputData.SAAcutoff3Ch, OutputData.SAAcutoff3Ch], [0, Conditions.BinMax], 'LineStyle', '--', 'LineWidth', 1, 'Color', 'k');
line ([0, Conditions.BinMax], [OutputData.SAAcutoff3Ch, OutputData.SAAcutoff3Ch], 'LineStyle', '--', 'LineWidth', 1, 'Color', 'k');

new_axis = axes('position',[ 0.725 0.525 .1 .1]); axis ('square'); axis([0,100,0,100]);
contour(Randomizations.RandGraph2ContouredFiltered, 25);
axis ([0 100 0 100]);
axis ('square')
line ([OutputData.SAAcutoff3Ch, OutputData.SAAcutoff3Ch], [0, Conditions.BinMax], 'LineStyle', '--', 'LineWidth', 1, 'Color', 'k');
line ([0, Conditions.BinMax], [OutputData.SAAcutoff3Ch, OutputData.SAAcutoff3Ch], 'LineStyle', '--', 'LineWidth', 1, 'Color', 'k');

new_axis = axes('position',[ 0.31 0.225 .1 .1]); axis ('square'); axis([0,100,0,100]);
contour(GraphData.Im3ContourFiltered, 25);
axis ([0 100 0 100]);
axis ('square')
line ([OutputData.SAAcutoff3Ch, OutputData.SAAcutoff3Ch], [0, Conditions.BinMax], 'LineStyle', '--', 'LineWidth', 1, 'Color', 'k');
line ([0, Conditions.BinMax], [OutputData.SAAcutoff3Ch, OutputData.SAAcutoff3Ch], 'LineStyle', '--', 'LineWidth', 1, 'Color', 'k');

new_axis = axes('position',[ 0.725 0.225 .1 .1]); axis ('square'); axis([0,100,0,100]);
contour(Randomizations.RandGraph3ContouredFiltered, 25);
axis ([0 100 0 100]);
axis ('square')
line ([OutputData.SAAcutoff3Ch, OutputData.SAAcutoff3Ch], [0, Conditions.BinMax], 'LineStyle', '--', 'LineWidth', 1, 'Color', 'k');
line ([0, Conditions.BinMax], [OutputData.SAAcutoff3Ch, OutputData.SAAcutoff3Ch], 'LineStyle', '--', 'LineWidth', 1, 'Color', 'k');
hold off;
text(-350,880,['Three Channel SAA Density Maps: ' Conditions.Ch1Label ', ' Conditions.Ch2Label ' & ' Conditions.Ch3Label]);
saveas (figure(3), 'SAA - Density Plots');
save2pdf ('SAA - Density Plots.pdf', figure(3), 600);
close (h);

%Export data to gui
SAAstruct  = OutputData;

%% Cleanup
if openPool == 1 %close pool of opened by function
    delete (gcp);
end

display (' ');
display (['   ...SAA Processing complete in ' num2str(toc(ttime)) ' seconds.']);

end %end function

%% Sub-functions

% function to find nearest neighbour to pXY in x/y/z coordinate list PosLlist
function [n1, n2] = nearestNeighbour(pXY, PosList1, PosList2, Range)
[~, tCol1] = find(PosList1(1,:)>=(pXY(1)-Range) & PosList1(1,:) <= (pXY(1)+Range) & PosList1(2,:)>=(pXY(2)-Range) & PosList1(2,:)<=(pXY(2)+Range));
[~, tCol2] = find(PosList2(1,:)>=(pXY(1)-Range) & PosList2(1,:) <= (pXY(1)+Range) & PosList2(2,:)>=(pXY(2)-Range) & PosList2(2,:)<=(pXY(2)+Range));
if tCol1
    n1 = min(sqrt(bsxfun(@plus,dot(pXY,pXY,1)',dot(PosList1,PosList1,1))-2*pXY'*PosList1));
else
    n1 = NaN;
end

if tCol2
    n2 = min(sqrt(bsxfun(@plus,dot(pXY,pXY,1)',dot(PosList2,PosList2,1))-2*pXY'*PosList2));
else
    n2 = NaN;
end
end

function save2pdf(pdfFileName,handle,dpi)

% Backup previous settings
prePaperType = get(handle,'PaperType');
prePaperUnits = get(handle,'PaperUnits');
preUnits = get(handle,'Units');
prePaperPosition = get(handle,'PaperPosition');
prePaperSize = get(handle,'PaperSize');

% Make changing paper type possible
set(handle,'PaperType','<custom>');

% Set units to all be the same
set(handle,'PaperUnits','inches');
set(handle,'Units','inches');

% Set the page size and position to match the figure's dimensions
paperPosition = get(handle,'PaperPosition');
position = get(handle,'Position');
set(handle,'PaperPosition',[0,0,position(3:4)]);
set(handle,'PaperSize',position(3:4));

% Save the pdf (this is the same method used by "saveas")
print(handle,'-dpdf',pdfFileName,sprintf('-r%d',dpi))

% Restore the previous settings
set(handle,'PaperType',prePaperType);
set(handle,'PaperUnits',prePaperUnits);
set(handle,'Units',preUnits);
set(handle,'PaperPosition',prePaperPosition);
set(handle,'PaperSize',prePaperSize);
end
