# Supplementary material for: MIiSR: Molecular Interactions in Super-Resolution Imaging Enables the Analysis of Protein Interactions, Dynamics and Formation of Multi-protein Structures
Source: PLoS Comput Biol. 2015 Dec 11;11(12):e1004634. doi: 10.1371/journal.pcbi.1004634 (PMC4676698; doi:10.1371/journal.pcbi.1004634)
Supplement: S1 File — This zip-compressed archive contains the MIiSRconvert and MIiSR GUI’s, as well as stand-alone function for scripts for converting common super-resolution microscopy position files to Matlab-compatible matrices (fileConv.m), for cropping and filtering super-resolution microscopy position files (LoadCrop.m), and to perform the SAA (SAA2col.m, SAA3col.m), RDF and Ripley’s analysis (spatialStats.m), DBSCAN (DBSCAN.m), OPTICS (OPTICS.m) and hierarchal segmentation of the OPTICS plot (hierOPTICS.m) analyses described in this paper. In addition, stand-alone functions for Owen et al’s. Ripley’s H-function based image segmentation (Hsegment.m, [39]) and Sengupta et al’s. quantification of the number molecules in an RDF plot (RDFquant.m, [15]) have been included. All of these analyses can be performed using either 2D or 3D molecule position files. The use and dependencies of each function can be found in the header of each Matlab function. (ZIP) [file pcbi.1004634.s005.zip › spatialStats.m]

function [spatialStats, Kr, Lr, Hr, Gr, Xr, tMat] = spatialStats(CroppedPos, Ch1, Ch2, nCores, Conditions)

%==========================================================================
%                              FUNCTION
% Function to perform a cross-Ripleys analysis on two overlapping images.
% Based on Ripley's K and derivatives:
%  -Kiskowski et al (2009).  Biophysical Journal 97, pp 1095-1103
%
%==========================================================================
%                               WARNING
% This function is not symmetrical.  K(r) for Im1:Im2 is different than 
% K(r) for Im2:Im1.
%
%==========================================================================
%                             INPUT/OUTPUT
% Inputs:
%   -CroppedPos: Position file produced by LoadCrop.m
%   -Ch1/2: Channels in CroppedIm to analyse; remember, function is not 
%           symmetrical (e.g. Ch1:Ch2 produces a different result than
%           Ch2:Ch1)
%   -nCores: number of cores to use for parallel processing. 1 =
%            non-parallel; 0 = default configuration.
%   -Conditions: Input array containing:
%       -.Bound: maximum distance to perform analysis, in nm
%
%  *** If Conditions is not called in the input, the following input values
%  are used:

if (nargin == 4)
    display ('Using in-file conditions');
    %Ripleys Calculations
    Conditions.Bound = 1000; %maximum distance to conduct analysis, in nm
    Conditions.spatialGraph = 1; %graph all spatial data on one graph
    Conditions.RDFgraph = 1; %graph RDF data on its own graph
    Conditions.RipleysGraph = 1; %graph Ripley's K/L/H data on its own graph
    Conditions.fName = 'spatialStats';
end

% Outputs:
%   -.Kr/.Lr/.Hr: 2-column array of Ripleys K/L/H function (col 1) and 
%              derivatives (col 2)
%   -.Gr: 1-column array of th Radial Distribution Function.
%   -.Xr: radi (r) values used for calculating K/L/H(r)
%   -.lambda: mean molecular density in the primary image channel
%   -.distanceTable: distance table usd to generate K/H/L/G functions
%
%==========================================================================
%                            DEPENDENCIES
%   Dependencies: A recent copy of Matlab (2010a or newer) plus the 
%                 parallel processing toolbox. This code is processor-
%                 intensive, thus a high-end, multi-processor workstation 
%                 is recommended.
%==========================================================================
%                             CITATION
%
% This script is provided as a supplemental material in:
%
%   Fabiana A. Caetano, Brennan S. Dirk, Joshua H.K. Tam, P. Craig 
%       Cavanagh, Maria Goiko, Stephen S.G. Ferguson, Stephen H. Pasternak,
%       Jimmy D. Dikeakos, John R. de Bruyn, Bryan Heit. MIiSR: Analysis of 
%		Molecular Interactions in Super-Resolution Imaging Enables the Study
%		of Protein Interactions, Dynamics and Formation of Multi-protein 
%		Structures. 2015. PLoS Computational Biology
% 
% Please reference this paper in any publications which use this script for 
% analysis.
%==========================================================================

%% Check inputs, convert to table & scale
if (nargin ~= 4) && (nargin ~= 5)
    edit ('crossRipleys.m');
    error ('Incorrect number of input arguments.');
end

if ~(exist (CroppedPos, 'file'))
    error ('Input file is not in working directory');
end

load (CroppedPos);
if exist ('cropPos', 'var')
    allPos = cropPos;
    clear cropPos
end

cMax = max ([Ch1 Ch2]);
if cMax > allPos.nCh
    error ('Ch1 or Ch2 value is greater than the number of available channels');
end

% load x/y coords of all molecules
Im1Ind = allPos.Ch(Ch1).Pos(:,1:3);
Im2Ind = allPos.Ch(Ch2).Pos(:,1:3);

clear allPos

% start parallel processing
openPool = 0;
poolInfo = gcp('nocreate');

if isempty(poolInfo) && (nCores ~= 1) %if no pool is open & parallel processing is selected
    openPool = 1;
    if (nCores == 0)
        parpool; %open default settings
    else
        parpool (nCores); %open set number of cores
    end
end

%% Pre-processing
% Define bounding box
box(1) = min(min(Im1Ind(:,1)), min(Im2Ind(:,1)));
box(2) = max(max(Im1Ind(:,1)), max(Im2Ind(:,1)));
box(3) = min(min(Im1Ind(:,2)), min(Im2Ind(:,2)));
box(4) = max(max(Im1Ind(:,2)), max(Im2Ind(:,2)));

ImMinSize = min([box(2)-box(1), box(4)-box(3)]);
if ((Conditions.Bound/ImMinSize) > 0.1)
   display ('WARNING: The variable ''Conditions.Bound'' is greater than 10% the size of the image.  This can lead to unusual analysis results.  Consider decreasing the size of Conditions.Bound.');
end

N = size(Im1Ind,1);
lambda = N/((box(2)-box(1))*(box(4)-box(3))); %particle density

%edge correction, particles within Bound units of image's edge
Im1Crop = Im1Ind(Im1Ind(:,1)>(box(1)+Conditions.Bound) & Im1Ind(:,1)<(box(2)-Conditions.Bound) & Im1Ind(:,2)>(box(3)+Conditions.Bound) & Im1Ind(:,2)<(box(4)-Conditions.Bound),:);

%prepare bins & vars
BinW = roundn(Conditions.Bound/100, 1);
Xr = 0:BinW:(Conditions.Bound+BinW); %prepare histograms with one extra bin (to catch stuff > Bound), bins same size as pixels

%used to prepare histogram
tMat = zeros(1,length(Xr));

%% Prepare Distance Tables
parfor ii=1:size(Im1Crop,1)
    pXY = Im1Crop(ii,:)';
    PosList = Im2Ind(Im2Ind(:,1)>=(pXY(1)-Conditions.Bound) & Im2Ind(:,1)<=(pXY(1)+Conditions.Bound) & Im2Ind(:,2)>=(pXY(2)-Conditions.Bound) & Im2Ind(:,2)<=(pXY(2)+Conditions.Bound),1:3)';
    if ~isempty (PosList)
        aa=sum(pXY.*pXY,1); 
        bb=sum(PosList.*PosList,1); 
        ab=pXY'*PosList;
        dTable = sqrt(abs(repmat(aa',[1 size(bb,2)]) + repmat(bb,[size(aa,2) 1]) - 2*ab));
        tmpHist = hist(dTable,Xr);
        tMat = tMat + tmpHist;
    end
end

tMat = tMat(:,1:(end-1)); %remove last bin

for kk=1:length(tMat)
    Kr(kk,1) = sum(tMat(1:kk))/N;
end

%K, L and H Calculation
Kr = Kr./lambda;
Lr = sqrt(Kr./pi());
for ii=1:length(Xr)-1
    Hr(ii,1)=Lr(ii)-(Xr(ii));  
end

%K', L' and H' Calculation (derivatives of K,L & H)
for ii=2:(length(Xr)-2)
	Kr(ii-1,2) = (Kr(ii+1)-Kr(ii-1))/(BinW*2);
    Lr(ii-1,2) = (Lr(ii+1)-Lr(ii-1))/(BinW*2);
    Hr(ii-1,2) = (Hr(ii+1)-Hr(ii-1))/(BinW*2);
end

%G(r) (RDF) Calculation
for ii=1:length(tMat)
    Gr(ii) = tMat(ii)/(2*pi()*lambda*BinW*(Xr(ii+1))); %2D
end

%export data to structure
spatialStats.Kr = Kr;
spatialStats.Lr = Lr;
spatialStats.Hr = Hr;
spatialStats.Gr = Gr';
spatialStats.Xr = (Xr(1:end-1))';
spatialStats.lambda = lambda;
spatialStats.distanceTable = tMat;

%% Graph Data
h = figure(1);
set (figure(1), 'Color', 'w');
subplot(2,2,1);
kMax = ceil(max(Kr(:,1))*1.1);
plot(spatialStats.Xr, Kr(:,1),'k');
axis([0 Conditions.Bound, 0, kMax]);
xlabel ('Radius (nm)');
ylabel ('K(r)');
title ('Ripley''s K-function');

subplot(2,2,2);
kMax = ceil(max(Lr(:,1))*1.1);
plot(spatialStats.Xr, Lr(:,1),'k');
axis([0 Conditions.Bound, 0, kMax]);
xlabel ('Radius (nm)');
ylabel ('L(r)');
title ('Ripley''s L-function');

subplot(2,2,3);
kMax = ceil(max(Hr(:,1))*1.1);
kMin = floor(min(Hr(:,1))*1.1);
plot(spatialStats.Xr, Hr(:,1),'k');
axis([0 Conditions.Bound, kMin, kMax]);
xlabel ('Radius (nm)');
ylabel ('H(r)');
title ('Ripley''s H-function');

subplot(2,2,4);
kMax = ceil(max(Gr)*1.1);
kMin = floor(min(Gr)*1.1);
plot(spatialStats.Xr, Gr','k');
axis([0 Conditions.Bound, kMin, kMax]);
xlabel ('Radius (nm)');
ylabel ('RDF/G(r)');
title ('Radial Distribution Function');

tPos = get(figure(1), 'Position');
set(figure(1), 'Position', [(tPos(1)/2), (tPos(2)/2), 1120, 840]);
saveas (figure(1), ['Spatial Stats - ' Conditions.fName '.fig']);
saveas (figure(1), ['Spatial Stats - ' Conditions.fName '.pdf']);
pause(0.5);
close (h);

h = figure(2);
set (figure(2), 'Color', 'w');
kMax = ceil(max(Kr(:,1))*1.1);
plot(spatialStats.Xr, Kr(:,1),'k');
axis([0 Conditions.Bound, 0, kMax]);
xlabel ('Radius (nm)');
ylabel ('K(r)');
title ('Ripley''s K-function');
saveas (figure(2), ['K-Function - ' Conditions.fName '.fig']);
pause(0.5);
close (h);

h = figure(3);
kMax = ceil(max(Lr(:,1))*1.1);
plot(spatialStats.Xr, Lr(:,1),'k');
axis([0 Conditions.Bound, 0, kMax]);
xlabel ('Radius (nm)');
ylabel ('L(r)');
title ('Ripley''s L-function');
saveas (figure(3), ['L-Function - ' Conditions.fName '.fig']);
pause(0.5);
close (h);

h = figure(4);
kMax = ceil(max(Hr(:,1))*1.1);
kMin = floor(min(Hr(:,1))*1.1);
plot(spatialStats.Xr, Hr(:,1),'k');
axis([0 Conditions.Bound, kMin, kMax]);
xlabel ('Radius (nm)');
ylabel ('H(r)');
title ('Ripley''s H-function');
saveas (figure(4), ['H-Function - ' Conditions.fName '.fig']);
pause(0.5);
close (h);

h = figure(5);
kMax = ceil(max(Gr)*1.1);
kMin = floor(min(Gr)*1.1);
plot(spatialStats.Xr, Gr','k');
axis([0 Conditions.Bound, kMin, kMax]);
xlabel ('Radius (nm)');
ylabel ('RDF/G(r)');
title ('Radial Distribution Function');
saveas (figure(5), ['RDF - ' Conditions.fName '.fig']);
pause(0.5);
close (h);

%% Clean-up
if openPool == 1 %close pool of opened by function
    delete (gcp);
end

end %end function

function outnum = roundn(innum,varargin)
% Round numbers to a specified power of 10.
% Syntax
% outnum = roundn(innum)
% outnum = roundn(innum,n)
% Description
% outnum = roundn(innum) rounds the elements of innum to the nearest one-hundredth.
% outnum = roundn(innum,n) specifies the power of 10 to which the elements of innum are rounded. For example, if n = 2, round to the nearest hundred (10^2). 

numvarargs = length(varargin);
if numvarargs > 1
    error('roundn','requires at most 1 optional input');
end

optargs = {-2};

% skip any new inputs if they are empty
newVals = ~cellfun('isempty', varargin);
optargs(newVals) = varargin(newVals);

% Place optional args in named variables
[n] = optargs{:};
factor = 10^(-n);
outnum = round(innum*factor)/factor;
end
